# Supplementary material for: Genome-wide association study of salt tolerance at the seed germination stage in lettuce
Source: PLoS One. 2024 Oct 18;19(10):e0308818. doi: 10.1371/journal.pone.0308818 (PMC11488735; doi:10.1371/journal.pone.0308818)
Supplement: S1 File — (XLSX) [file pone.0308818.s001.xlsx]

## Sheet: Sheet1
S1 File. Phenotypic data used in this study.																									Rank transformed				Rank transformed
	GR2d_W				GR2d_S								GR5d_W				GR5d_S								GR5d_S_T				SSI_GR5d_T
	Control (water)				Salt (100 mM NaCl)				SSI_GR2d				Control (water)				Salt (100 mM NaCl)				SSI_GR5d				Salt (100 mM NaCl)				Salt (100 mM NaCl)
	Rep1	Rep2	Rep3		Rep1	Rep2	Rep3		Rep1	Rep2	Rep3		Rep1	Rep2	Rep3		Rep1	Rep2	Rep3		Rep1	Rep2	Rep3		Rep1	Rep2	Rep3		Rep1	Rep2	Rep3
Accession	GR2d_W	GR2d_W	GR2d_W		GR2d_S	GR2d_S	GR2d_S		SSI_GR2d	SSI_GR2d	SSI_GR2d		GR5d_W	GR5d_W	GR5d_W		GR5d_S	GR5d_S	GR5d_S		SSI_GR5d	SSI_GR5d	SSI_GR5d		GR5d_S_T	GR5d_S_T	GR5d_S_T		SSI_GR5d_T	SSI_GR5d_T	SSI_GR5d_T
BM_GBS_1	100	100	100		28	36	60		1.9894	1.80975	1.13424		100	100	100		32	40	60		2.91868	2.65847	1.76928		-1.10086	-1.02336	-0.72604		1.0906	1.03131	0.733385
BM_GBS_2	100	100	100		100	100	100		0	0	0		100	100	100		100	100	100		0	0	0		1.01705	1.01705	1.01705		-0.909618	-0.909618	-0.909618
BM_GBS_3	92	96	100		60	88	72		0.961063	0.235645	0.793966		100	96	100		96	100	96		0.171687	-0.184616	0.176928		0.32259	1.01705	0.32259		-0.387544	-2.24605	-0.29308
BM_GBS_4	100	100	100		92	100	100		0.221045	0	0		100	100	100		92	100	100		0.343374	0	0		0.0553767	1.01705	1.01705		-0.100547	-0.909618	-0.909618
BM_GBS_5	92	96	100		100	100	100		-0.240266	-0.117822	0		96	98	100		100	100	100		-0.178841	-0.0904241	0		1.01705	1.01705	1.01705		-1.88167	-1.81932	-0.909618
BM_GBS_6	100	100	92		32	8	44		1.87888	2.60152	1.47944		100	100	100		40	12	52		2.57531	3.89909	2.12313		-1.02336	-1.51316	-0.847518		1.0139	1.54952	0.854254
BM_GBS_7	100	96	100		92	88	96		0.221045	0.235645	0.113424		100	100	100		96	100	96		0.171687	0	0.176928		0.32259	1.01705	0.32259		-0.387544	-0.909618	-0.29308
BM_GBS_9	100	100	100		8	44	52		2.54201	1.58353	1.36108		100	100	100		24	76	72		3.26205	1.06339	1.23849		-1.24245	-0.453138	-0.536928		1.19897	0.49619	0.538012
BM_GBS_10	96	88	88		4	0	0		2.64793	2.82774	2.83559		100	100	100		4	4	4		4.12049	4.25355	4.24626		-1.77681	-1.77681	-1.77681		1.6846	1.89281	1.80003
BM_GBS_12	96	96	96		0	4	0		2.76306	2.70992	2.83559		96	96	96		8	24	20		3.93449	3.32308	3.50169		-1.59806	-1.24245	-1.34186		1.56529	1.2106	1.35115
BM_GBS_13	100	100	100		96	100	96		0.110522	0	0.113424		100	100	100		100	100	100		0	0	0		1.01705	1.01705	1.01705		-0.909618	-0.909618	-0.909618
BM_GBS_14	100	100	100		68	64	64		0.884178	1.01799	1.02081		100	100	100		68	64	64		1.3735	1.59508	1.59235		-0.608788	-0.676847	-0.676847		0.591938	0.698235	0.678027
BM_GBS_16	100	96	98		40	44	72		1.65783	1.53169	0.7523		100	100	100		88	92	92		0.515061	0.354462	0.353855		-0.121313	0.0553767	0.0553767		0.0948913	0.0225165	-0.0412885
BM_GBS_17	100	96	100		8	0	4		2.54201	2.82774	2.72217		100	96	100		20	16	44		3.43374	3.69232	2.47699		-1.34186	-1.43008	-0.972427		1.32362	1.42747	0.975441
BM_GBS_18	100	100	100		64	68	44		0.9947	0.904877	1.58793		100	100	100		68	68	44		1.3735	1.41785	2.47699		-0.608788	-0.608788	-0.972427		0.591938	0.634968	0.975441
BM_GBS_19	96	96	96		44	44	44		1.49666	1.53169	1.53595		100	96	98		56	56	56		1.88856	1.84616	1.89565		-0.780868	-0.780868	-0.780868		0.766946	0.754417	0.779596
BM_GBS_20	92	100	100		96	92	100		-0.120133	0.226219	0		96	100	100		100	100	100		-0.178841	0	0		1.01705	1.01705	1.01705		-1.88167	-0.909618	-0.909618
BM_GBS_21	100	100	100		64	68	52		0.9947	0.904877	1.36108		100	100	100		64	72	56		1.54518	1.24062	1.9462		-0.676847	-0.536928	-0.780868		0.661591	0.558728	0.793657
BM_GBS_22	96	100	100		32	44	28		1.84204	1.58353	2.04163		96	100	100		32	44	28		2.86145	2.48124	3.1847		-1.10086	-0.972427	-1.15765		1.08045	0.999887	1.15582
BM_GBS_23	92	100	100		96	100	100		-0.120133	0	0		92	100	100		100	100	100		-0.373233	0	0		1.01705	1.01705	1.01705		-2.61274	-0.909618	-0.909618
BM_GBS_25	100	100	100		84	28	64		0.442089	2.03597	1.02081		100	100	100		92	28	64		0.343374	3.19016	1.59235		0.0553767	-1.15765	-0.676847		-0.100547	1.17806	0.678027
BM_GBS_26	96	96	100		92	96	88		0.115127	0	0.340271		100	96	100		100	96	100		0	0	0		1.01705	0.32259	1.01705		-0.909618	-0.909618	-0.909618
BM_GBS_27	96	100	98		100	100	100		-0.115127	0	-0.0578692		100	100	100		100	100	100		0	0	0		1.01705	1.01705	1.01705		-0.909618	-0.909618	-0.909618
BM_GBS_28	100	100	100		94	92	96		0.165783	0.226219	0.113424		100	100	100		94	96	100		0.257531	0.177231	0		0.162061	0.32259	1.01705		-0.135501	-0.203081	-0.909618
BM_GBS_29	100	100	96		100	92	88		0	0.226219	0.236299		100	100	96		100	100	96		0	0	0		1.01705	1.01705	0.32259		-0.909618	-0.909618	-0.909618
BM_GBS_30	100	100	100		80	96	88		0.552611	0.11311	0.340271		100	100	100		96	100	98		0.171687	0	0.0884638		0.32259	1.01705	0.495129		-0.387544	-0.909618	-0.445874
BM_GBS_31	100	100	100		52	60	64		1.32627	1.1311	1.02081		100	100	100		84	68	72		0.686748	1.41785	1.23849		-0.250248	-0.608788	-0.536928		0.223234	0.634968	0.538012
BM_GBS_32	96	100	98		96	96	96		0	0.11311	0.0578692		96	100	98		100	100	100		-0.178841	0	-0.0902692		1.01705	1.01705	1.01705		-1.88167	-0.909618	-1.80479
BM_GBS_33	92	100	92		96	88	100		-0.120133	0.339329	-0.246573		100	100	100		100	100	100		0	0	0		1.01705	1.01705	1.01705		-0.909618	-0.909618	-0.909618
BM_GBS_34	100	92	100		68	80	80		0.884178	0.368836	0.567118		100	100	100		88	96	100		0.515061	0.177231	0		-0.121313	0.32259	1.01705		0.0948913	-0.203081	-0.909618
BM_GBS_35	100	92	100		100	84	92		0	0.24589	0.226847		100	100	100		100	92	96		0	0.354462	0.176928		1.01705	0.0553767	0.32259		-0.909618	0.0225165	-0.29308
BM_GBS_36	96	96	100		76	56	48		0.575637	1.17822	1.47451		100	96	100		84	68	48		0.686748	1.29231	2.30006		-0.250248	-0.608788	-0.90537		0.223234	0.576361	0.898326
BM_GBS_37	100	92	92		68	60	72		0.884178	0.983562	0.616433		100	96	92		84	80	88		0.686748	0.738463	0.192313		-0.250248	-0.356379	-0.121313		0.223234	0.320614	-0.139289
BM_GBS_38	100	100	100		96	80	88		0.110522	0.565548	0.340271		100	100	100		100	92	92		0	0.354462	0.353855		1.01705	0.0553767	0.0553767		-0.909618	0.0225165	-0.0412885
BM_GBS_39	92	92	96		96	96	100		-0.120133	-0.122945	-0.11815		100	100	96		100	100	100		0	0	-0.1843		1.01705	1.01705	1.01705		-0.909618	-0.909618	-2.02698
BM_GBS_40	96	84	96		96	100	96		0	-0.538617	0		100	100	100		96	100	100		0.171687	0	0		0.32259	1.01705	1.01705		-0.387544	-0.909618	-0.909618
BM_GBS_41	96	100	100		88	100	96		0.230255	0	0.113424		100	100	100		92	100	96		0.343374	0	0.176928		0.0553767	1.01705	0.32259		-0.100547	-0.909618	-0.29308
BM_GBS_42	80	84	84		52	80	80		0.96707	0.134654	0.135028		100	100	96		96	96	100		0.171687	0.177231	-0.1843		0.32259	0.32259	1.01705		-0.387544	-0.203081	-2.02698
BM_GBS_43	100	100	100		0	0	20		2.76306	2.82774	2.26847		100	100	100		0	0	20		4.29218	4.43078	3.53855		-2.23452	-2.23452	-1.34186		2.03435	2.61274	1.36056
BM_GBS_44	72	100	100		52	68	76		0.767516	0.904877	0.680542		80	100	100		80	84	92		0	0.708925	0.353855		-0.356379	-0.250248	0.0553767		-0.909618	0.290143	-0.0412885
BM_GBS_45	96	100	88		40	44	56		1.61178	1.58353	1.03112		100	100	100		48	56	64		2.23193	1.94954	1.59235		-0.90537	-0.780868	-0.676847		0.885757	0.814394	0.678027
BM_GBS_46	100	100	100		92	96	100		0.221045	0.11311	0		100	100	100		96	96	100		0.171687	0.177231	0		0.32259	0.32259	1.01705		-0.387544	-0.203081	-0.909618
BM_GBS_47	80	84	64		32	44	48		1.65783	1.34654	0.708898		100	100	100		76	76	88		1.03012	1.06339	0.530783		-0.453138	-0.453138	-0.121313		0.439665	0.49619	0.142132
BM_GBS_48	100	100	100		84	72	48		0.442089	0.791767	1.47451		100	100	100		92	84	56		0.343374	0.708925	1.9462		0.0553767	-0.250248	-0.780868		-0.100547	0.290143	0.793657
BM_GBS_49	100	100	100		16	20	12		2.32097	2.26219	2.49532		100	100	100		68	72	32		1.3735	1.24062	3.00777		-0.608788	-0.536928	-1.10086		0.591938	0.558728	1.10776
BM_GBS_50	92	96	84		96	76	80		-0.120133	0.589112	0.135028		100	100	100		100	88	88		0	0.531693	0.530783		1.01705	-0.121313	-0.121313		-0.909618	0.182056	0.142132
BM_GBS_51	100	92	100		100	96	92		0	-0.122945	0.226847		100	100	100		100	100	100		0	0	0		1.01705	1.01705	1.01705		-0.909618	-0.909618	-0.909618
BM_GBS_52	100	96	96		100	76	96		0	0.589112	0		100	100	100		100	88	100		0	0.531693	0		1.01705	-0.121313	1.01705		-0.909618	0.182056	-0.909618
BM_GBS_53	92	96	100		80	80	88		0.360399	0.47129	0.340271		100	96	100		96	92	96		0.171687	0.184616	0.176928		0.32259	0.0553767	0.32259		-0.387544	-0.142132	-0.29308
BM_GBS_57	100	100	100		96	76	84		0.110522	0.678658	0.453695		100	100	100		96	76	84		0.171687	1.06339	0.707711		0.32259	-0.453138	-0.250248		-0.387544	0.49619	0.253153
BM_GBS_58	100	100	100		76	60	28		0.663134	1.1311	2.04163		100	100	100		100	100	100		0	0	0		1.01705	1.01705	1.01705		-0.909618	-0.909618	-0.909618
BM_GBS_59	100	100	100		92	80	88		0.221045	0.565548	0.340271		100	100	100		100	100	100		0	0	0		1.01705	1.01705	1.01705		-0.909618	-0.909618	-0.909618
BM_GBS_60	96	100	100		92	96	100		0.115127	0.11311	0		100	100	100		92	96	100		0.343374	0.177231	0		0.0553767	0.32259	1.01705		-0.100547	-0.203081	-0.909618
BM_GBS_61	100	100	96		84	96	100		0.442089	0.11311	-0.11815		100	100	100		100	96	100		0	0.177231	0		1.01705	0.32259	1.01705		-0.909618	-0.203081	-0.909618
BM_GBS_62	96	100	100		96	100	100		0	0	0		100	100	100		100	100	100		0	0	0		1.01705	1.01705	1.01705		-0.909618	-0.909618	-0.909618
BM_GBS_63	100	100	100		100	100	100		0	0	0		100	100	100		100	100	100		0	0	0		1.01705	1.01705	1.01705		-0.909618	-0.909618	-0.909618
BM_GBS_64	96	100	100		100	100	100		-0.115127	0	0		100	100	100		100	100	100		0	0	0		1.01705	1.01705	1.01705		-0.909618	-0.909618	-0.909618
BM_GBS_65	100	100	100		68	76	44		0.884178	0.678658	1.58793		100	100	100		96	100	92		0.171687	0	0.353855		0.32259	1.01705	0.0553767		-0.387544	-0.909618	-0.0412885
BM_GBS_66	100	100	100		100	100	100		0	0	0		100	100	100		100	100	100		0	0	0		1.01705	1.01705	1.01705		-0.909618	-0.909618	-0.909618
BM_GBS_67	100	100	100		48	48	44		1.43679	1.47042	1.58793		100	100	100		56	56	44		1.88856	1.94954	2.47699		-0.780868	-0.780868	-0.972427		0.766946	0.814394	0.975441
BM_GBS_68	100	100	100		92	100	100		0.221045	0	0		100	100	100		100	100	100		0	0	0		1.01705	1.01705	1.01705		-0.909618	-0.909618	-0.909618
BM_GBS_69	100	100	100		88	64	28		0.331567	1.01799	2.04163		100	100	100		96	96	64		0.171687	0.177231	1.59235		0.32259	0.32259	-0.676847		-0.387544	-0.203081	0.678027
BM_GBS_70	80	92	88		16	28	56		2.21045	1.96712	1.03112		96	100	100		92	76	68		0.178841	1.06339	1.41542		0.0553767	-0.453138	-0.608788		-0.153513	0.49619	0.613311
BM_GBS_71	100	96	100		76	96	92		0.663134	0	0.226847		100	96	100		92	100	100		0.343374	-0.184616	0		0.0553767	1.01705	1.01705		-0.100547	-2.24605	-0.909618
BM_GBS_72	100	100	100		100	68	84		0	0.904877	0.453695		100	100	100		100	84	92		0	0.708925	0.353855		1.01705	-0.250248	0.0553767		-0.909618	0.290143	-0.0412885
BM_GBS_73	100	100	100		12	12	16		2.43149	2.48841	2.3819		100	100	100		68	64	44		1.3735	1.59508	2.47699		-0.608788	-0.676847	-0.972427		0.591938	0.698235	0.975441
BM_GBS_74	92	88	96		16	4	24		2.28253	2.69921	2.12669		100	100	100		88	80	84		0.515061	0.886156	0.707711		-0.121313	-0.356379	-0.250248		0.0948913	0.400725	0.253153
BM_GBS_75	96	96	96		52	60	52		1.2664	1.0604	1.29965		100	100	96		80	96	80		0.858435	0.177231	0.737199		-0.356379	0.32259	-0.356379		0.344409	-0.203081	0.317653
BM_GBS_76	100	100	100		100	100	100		0	0	0		100	100	100		100	100	100		0	0	0		1.01705	1.01705	1.01705		-0.909618	-0.909618	-0.909618
BM_GBS_77	100	100	100		44	52	48		1.54731	1.35732	1.47451		100	100	100		96	76	76		0.171687	1.06339	1.06157		0.32259	-0.453138	-0.453138		-0.387544	0.49619	0.470883
BM_GBS_78	100	100	100		100	100	96		0	0	0.113424		100	100	100		100	100	96		0	0	0.176928		1.01705	1.01705	0.32259		-0.909618	-0.909618	-0.29308
BM_GBS_79	100	100	100		100	96	96		0	0.11311	0.113424		100	100	100		100	96	96		0	0.177231	0.176928		1.01705	0.32259	0.32259		-0.909618	-0.203081	-0.29308
BM_GBS_80	100	96	100		16	28	16		2.32097	2.00298	2.3819		100	100	100		28	40	24		3.09037	2.65847	3.36163		-1.15765	-1.02336	-1.24245		1.13771	1.03131	1.23036
BM_GBS_81	84	76	88		0	0	0		2.76306	2.82774	2.83559		100	100	100		16	24	16		3.60543	3.36739	3.71548		-1.43008	-1.24245	-1.43008		1.40699	1.27138	1.44324
BM_GBS_82	100	100	96		100	80	88		0	0.565548	0.236299		100	100	96		100	92	100		0	0.354462	-0.1843		1.01705	0.0553767	1.01705		-0.909618	0.0225165	-2.02698
BM_GBS_83	100	96	96		92	100	100		0.221045	-0.117822	-0.11815		100	100	100		96	100	100		0.171687	0	0		0.32259	1.01705	1.01705		-0.387544	-0.909618	-0.909618
BM_GBS_84	100	100	100		4	24	24		2.65253	2.14908	2.15505		100	100	100		24	48	28		3.26205	2.304	3.1847		-1.24245	-0.90537	-1.15765		1.19897	0.921028	1.15582
BM_GBS_85	100	100	96		68	48	80		0.884178	1.47042	0.472599		100	100	96		88	84	92		0.515061	0.708925	0.1843		-0.121313	-0.250248	0.0553767		0.0948913	0.290143	-0.146871
BM_GBS_86	92	96	94		96	68	68		-0.120133	0.824757	0.784312		100	96	98		100	92	92		0	0.184616	0.270808		1.01705	0.0553767	0.0553767		-0.909618	-0.142132	-0.130769
BM_GBS_87	100	100	100		96	100	92		0.110522	0	0.226847		100	100	100		100	100	100		0	0	0		1.01705	1.01705	1.01705		-0.909618	-0.909618	-0.909618
BM_GBS_88	92	100	100		16	44	44		2.28253	1.58353	1.58793		100	100	100		44	96	96		2.40362	0.177231	0.176928		-0.972427	0.32259	0.32259		0.951566	-0.203081	-0.29308
BM_GBS_89	96	100	100		40	64	36		1.61178	1.01799	1.81478		100	100	100		64	72	48		1.54518	1.24062	2.30006		-0.676847	-0.536928	-0.90537		0.661591	0.558728	0.898326
BM_GBS_90	96	88	92		96	92	94		0	-0.128534	-0.0616433		96	100	98		96	96	96		0	0.177231	0.0902692		0.32259	0.32259	0.32259		-0.909618	-0.203081	-0.440699
BM_GBS_91	100	100	100		4	0	0		2.65253	2.82774	2.83559		100	100	100		4	4	0		4.12049	4.25355	4.42319		-1.77681	-1.77681	-2.23452		1.6846	1.89281	2.23452
BM_GBS_92	88	100	92		96	96	100		-0.251187	0.11311	-0.246573		100	100	100		96	96	100		0.171687	0.177231	0		0.32259	0.32259	1.01705		-0.387544	-0.203081	-0.909618
BM_GBS_93	100	96	98		88	96	92		0.331567	0	0.173608		100	96	98		100	96	98		0	0	0		1.01705	0.32259	0.495129		-0.909618	-0.909618	-0.909618
BM_GBS_94	100	80	84		24	44	24		2.09992	1.27248	2.02542		100	100	92		56	68	44		1.88856	1.41785	2.30775		-0.780868	-0.608788	-0.972427		0.766946	0.634968	0.936915
BM_GBS_96	100	96	100		100	100	100		0	-0.117822	0		100	96	100		100	100	100		0	-0.184616	0		1.01705	1.01705	1.01705		-0.909618	-2.24605	-0.909618
BM_GBS_97	96	92	100		96	96	84		0	-0.122945	0.453695		100	100	100		100	100	96		0	0	0.176928		1.01705	1.01705	0.32259		-0.909618	-0.909618	-0.29308
BM_GBS_98	100	100	96		88	92	84		0.331567	0.226219	0.354449		100	100	100		92	96	92		0.343374	0.177231	0.353855		0.0553767	0.32259	0.0553767		-0.100547	-0.203081	-0.0412885
BM_GBS_99	100	100	96		96	100	96		0.110522	0	0		100	100	100		100	100	100		0	0	0		1.01705	1.01705	1.01705		-0.909618	-0.909618	-0.909618
BM_GBS_100	96	100	96		100	100	100		-0.115127	0	-0.11815		100	100	100		100	100	100		0	0	0		1.01705	1.01705	1.01705		-0.909618	-0.909618	-0.909618
BM_GBS_101	100	92	100		44	60	40		1.54731	0.983562	1.70135		100	92	100		60	72	52		1.71687	0.963213	2.12313		-0.72604	-0.536928	-0.847518		0.717519	0.425244	0.854254
BM_GBS_102	100	100	100		92	88	100		0.221045	0.339329	0		100	100	100		92	92	100		0.343374	0.354462	0		0.0553767	0.0553767	1.01705		-0.100547	0.0225165	-0.909618
BM_GBS_103	100	100	92		80	60	76		0.552611	1.1311	0.493146		100	100	92		100	92	92		0	0.354462	0		1.01705	0.0553767	0.0553767		-0.909618	0.0225165	-0.909618
BM_GBS_105	100	92	96		72	80	96		0.773656	0.368836	0		100	92	100		92	88	100		0.343374	0.192643	0		0.0553767	-0.121313	1.01705		-0.100547	-0.137395	-0.909618
BM_GBS_108	84	96	92		88	84	68		-0.131574	0.353467	0.739719		96	100	100		100	96	100		-0.178841	0.177231	0		1.01705	0.32259	1.01705		-1.88167	-0.203081	-0.909618
BM_GBS_110	100	100	100		8	20	8		2.54201	2.26219	2.60874		100	100	100		48	48	60		2.23193	2.304	1.76928		-0.90537	-0.90537	-0.72604		0.885757	0.921028	0.733385
BM_GBS_111	100	100	100		48	52	32		1.43679	1.35732	1.9282		100	100	100		52	56	32		2.06024	1.94954	3.00777		-0.847518	-0.780868	-1.10086		0.834159	0.814394	1.10776
BM_GBS_113	98	96	100		76	56	64		0.620278	1.17822	1.02081		98	96	100		92	76	92		0.262786	0.923079	0.353855		0.0553767	-0.453138	0.0553767		-0.133608	0.423191	-0.0412885
BM_GBS_114	100	100	100		100	88	92		0	0.339329	0.226847		100	100	100		100	96	96		0	0.177231	0.176928		1.01705	0.32259	0.32259		-0.909618	-0.203081	-0.29308
BM_GBS_115	96	100	100		100	92	100		-0.115127	0.226219	0		96	100	100		100	100	100		-0.178841	0	0		1.01705	1.01705	1.01705		-1.88167	-0.909618	-0.909618
BM_GBS_116	100	96	96		100	100	96		0	-0.117822	0		100	96	100		100	100	100		0	-0.184616	0		1.01705	1.01705	1.01705		-0.909618	-2.24605	-0.909618
BM_GBS_118	100	100	100		88	96	96		0.331567	0.11311	0.113424		100	100	100		100	100	100		0	0	0		1.01705	1.01705	1.01705		-0.909618	-0.909618	-0.909618
BM_GBS_121	100	100	100		72	52	76		0.773656	1.35732	0.680542		100	100	100		100	96	100		0	0.177231	0		1.01705	0.32259	1.01705		-0.909618	-0.203081	-0.909618
BM_GBS_122	100	100	100		56	68	56		1.21575	0.904877	1.24766		100	100	100		76	96	88		1.03012	0.177231	0.530783		-0.453138	0.32259	-0.121313		0.439665	-0.203081	0.142132
BM_GBS_123	96	100	100		72	100	72		0.690764	0	0.793966		96	100	100		92	100	80		0.178841	0	0.884638		0.0553767	1.01705	-0.356379		-0.153513	-0.909618	0.374431
BM_GBS_124	84	96	96		80	92	100		0.131574	0.117822	-0.11815		100	100	100		100	92	100		0	0.354462	0		1.01705	0.0553767	1.01705		-0.909618	0.0225165	-0.909618
BM_GBS_125	100	100	96		96	100	100		0.110522	0	-0.11815		100	100	100		96	100	100		0.171687	0	0		0.32259	1.01705	1.01705		-0.387544	-0.909618	-0.909618
BM_GBS_126	96	92	92		0	24	32		2.76306	2.09007	1.8493		100	100	100		56	72	72		1.88856	1.24062	1.23849		-0.780868	-0.536928	-0.536928		0.766946	0.558728	0.538012
BM_GBS_127	100	100	100		96	92	100		0.110522	0.226219	0		100	100	100		100	96	100		0	0.177231	0		1.01705	0.32259	1.01705		-0.909618	-0.203081	-0.909618
BM_GBS_128	100	92	96		36	32	24		1.76836	1.84418	2.12669		100	100	100		92	88	92		0.343374	0.531693	0.353855		0.0553767	-0.121313	0.0553767		-0.100547	0.182056	-0.0412885
BM_GBS_131	100	100	100		100	100	100		0	0	0		100	100	100		100	100	100		0	0	0		1.01705	1.01705	1.01705		-0.909618	-0.909618	-0.909618
BM_GBS_132	100	100	92		96	100	98		0.110522	0	-0.18493		100	100	100		100	100	100		0	0	0		1.01705	1.01705	1.01705		-0.909618	-0.909618	-0.909618
BM_GBS_133	100	100	100		96	88	76		0.110522	0.339329	0.680542		100	100	100		100	88	88		0	0.531693	0.530783		1.01705	-0.121313	-0.121313		-0.909618	0.182056	0.142132
BM_GBS_134	100	100	100		100	96	100		0	0.11311	0		100	100	100		100	100	100		0	0	0		1.01705	1.01705	1.01705		-0.909618	-0.909618	-0.909618
BM_GBS_136	100	100	100		100	92	92		0	0.226219	0.226847		100	100	100		100	100	100		0	0	0		1.01705	1.01705	1.01705		-0.909618	-0.909618	-0.909618
BM_GBS_138	100	96	92		96	100	92		0.110522	-0.117822	0		100	100	96		98	100	96		0.0858435	0	0		0.495129	1.01705	0.32259		-0.447947	-0.909618	-0.909618
BM_GBS_139	100	100	100		96	100	96		0.110522	0	0.113424		100	100	100		96	100	96		0.171687	0	0.176928		0.32259	1.01705	0.32259		-0.387544	-0.909618	-0.29308
BM_GBS_140	100	100	100		100	92	100		0	0.226219	0		100	100	100		100	96	100		0	0.177231	0		1.01705	0.32259	1.01705		-0.909618	-0.203081	-0.909618
BM_GBS_141	92	92	100		100	80	88		-0.240266	0.368836	0.340271		92	92	100		100	80	96		-0.373233	0.577928	0.176928		1.01705	-0.356379	0.32259		-2.61274	0.205955	-0.29308
BM_GBS_143	96	96	100		100	92	100		-0.115127	0.117822	0		100	96	100		100	96	100		0	0	0		1.01705	0.32259	1.01705		-0.909618	-0.909618	-0.909618
BM_GBS_144	100	96	100		88	88	84		0.331567	0.235645	0.453695		100	100	100		92	92	84		0.343374	0.354462	0.707711		0.0553767	0.0553767	-0.250248		-0.100547	0.0225165	0.253153
BM_GBS_145	96	96	100		100	92	96		-0.115127	0.117822	0.113424		100	100	100		100	92	100		0	0.354462	0		1.01705	0.0553767	1.01705		-0.909618	0.0225165	-0.909618
BM_GBS_146	96	100	100		96	96	96		0	0.11311	0.113424		100	100	100		100	98	96		0	0.0886156	0.176928		1.01705	0.495129	0.32259		-0.909618	-0.443802	-0.29308
BM_GBS_148	92	92	88		64	68	60		0.84093	0.737671	0.902234		100	100	96		80	92	76		0.858435	0.354462	0.921498		-0.356379	0.0553767	-0.453138		0.344409	0.0225165	0.42114
BM_GBS_149	100	96	100		68	76	56		0.884178	0.589112	1.24766		100	96	100		80	84	76		0.858435	0.553847	1.06157		-0.356379	-0.250248	-0.453138		0.344409	0.204039	0.470883
BM_GBS_151	100	100	100		56	52	76		1.21575	1.35732	0.680542		100	100	100		80	72	88		0.858435	1.24062	0.530783		-0.356379	-0.536928	-0.121313		0.344409	0.558728	0.142132
BM_GBS_154	100	100	92		80	60	72		0.552611	1.1311	0.616433		100	100	100		88	80	72		0.515061	0.886156	1.23849		-0.121313	-0.356379	-0.536928		0.0948913	0.400725	0.538012
BM_GBS_155	96	100	100		28	12	20		1.95717	2.48841	2.26847		100	100	100		52	40	48		2.06024	2.65847	2.30006		-0.847518	-1.02336	-0.90537		0.834159	1.03131	0.898326
BM_GBS_157	100	100	100		100	76	100		0	0.678658	0		100	100	100		100	100	100		0	0	0		1.01705	1.01705	1.01705		-0.909618	-0.909618	-0.909618
BM_GBS_158	100	100	100		96	92	100		0.110522	0.226219	0		100	100	100		100	100	100		0	0	0		1.01705	1.01705	1.01705		-0.909618	-0.909618	-0.909618
BM_GBS_159	100	100	100		60	28	40		1.10522	2.03597	1.70135		100	100	100		76	36	56		1.03012	2.8357	1.9462		-0.453138	-1.0572	-0.780868		0.439665	1.07042	0.793657
BM_GBS_160	100	96	100		72	80	60		0.773656	0.47129	1.13424		100	100	100		100	100	96		0	0	0.176928		1.01705	1.01705	0.32259		-0.909618	-0.909618	-0.29308
BM_GBS_162	100	100	96		100	100	100		0	0	-0.11815		100	100	100		100	100	100		0	0	0		1.01705	1.01705	1.01705		-0.909618	-0.909618	-0.909618
BM_GBS_163	96	92	96		28	36	72		1.95717	1.72123	0.708898		96	96	100		76	88	88		0.894203	0.369232	0.530783		-0.453138	-0.121313	-0.121313		0.417043	0.0638348	0.142132
BM_GBS_164	100	96	100		100	96	100		0	0	0		100	96	100		100	100	100		0	-0.184616	0		1.01705	1.01705	1.01705		-0.909618	-2.24605	-0.909618
BM_GBS_166	100	100	100		20	24	48		2.21045	2.14908	1.47451		100	100	100		28	28	52		3.09037	3.19016	2.12313		-1.15765	-1.15765	-0.847518		1.13771	1.17806	0.854254
BM_GBS_167	100	92	96		56	80	80		1.21575	0.368836	0.472599		100	100	100		76	92	88		1.03012	0.354462	0.530783		-0.453138	0.0553767	-0.121313		0.439665	0.0225165	0.142132
BM_GBS_168	100	100	100		64	44	52		0.9947	1.58353	1.36108		100	100	100		80	52	52		0.858435	2.12677	2.12313		-0.356379	-0.847518	-0.847518		0.344409	0.870583	0.854254
BM_GBS_169	96	96	96		4	4	4		2.64793	2.70992	2.71744		100	100	100		4	4	4		4.12049	4.25355	4.24626		-1.77681	-1.77681	-1.77681		1.6846	1.89281	1.80003
BM_GBS_170	100	100	96		100	96	100		0	0.11311	-0.11815		100	100	100		100	100	100		0	0	0		1.01705	1.01705	1.01705		-0.909618	-0.909618	-0.909618
BM_GBS_171	96	96	100		96	100	100		0	-0.117822	0		96	100	100		100	100	100		-0.178841	0	0		1.01705	1.01705	1.01705		-1.88167	-0.909618	-0.909618
BM_GBS_172	96	96	96		92	100	100		0.115127	-0.117822	-0.11815		100	100	100		100	100	100		0	0	0		1.01705	1.01705	1.01705		-0.909618	-0.909618	-0.909618
BM_GBS_173	96	96	100		16	8	44		2.30255	2.59209	1.58793		100	100	100		36	24	56		2.74699	3.36739	1.9462		-1.0572	-1.24245	-0.780868		1.04741	1.27138	0.793657
BM_GBS_174	100	100	100		96	96	96		0.110522	0.11311	0.113424		100	100	100		100	96	96		0	0.177231	0.176928		1.01705	0.32259	0.32259		-0.909618	-0.203081	-0.29308
BM_GBS_175	96	96	100		96	96	100		0	0	0		100	96	100		100	96	100		0	0	0		1.01705	0.32259	1.01705		-0.909618	-0.909618	-0.909618
BM_GBS_176	96	100	92		68	64	76		0.805892	1.01799	0.493146		96	100	92		96	100	100		0	0	-0.384625		0.32259	1.01705	1.01705		-0.909618	-0.909618	-2.79193
BM_GBS_177	84	84	96		76	80	72		0.263148	0.134654	0.708898		100	96	100		100	96	92		0	0	0.353855		1.01705	0.32259	0.0553767		-0.909618	-0.909618	-0.0412885
BM_GBS_178	96	100	100		0	0	0		2.76306	2.82774	2.83559		100	100	100		20	4	24		3.43374	4.25355	3.36163		-1.34186	-1.77681	-1.24245		1.32362	1.89281	1.23036
BM_GBS_179	100	100	100		68	96	56		0.884178	0.11311	1.24766		100	100	100		76	96	60		1.03012	0.177231	1.76928		-0.453138	0.32259	-0.72604		0.439665	-0.203081	0.733385
BM_GBS_180	100	100	100		96	72	64		0.110522	0.791767	1.02081		100	100	100		96	92	92		0.171687	0.354462	0.353855		0.32259	0.0553767	0.0553767		-0.387544	0.0225165	-0.0412885
BM_GBS_181	92	96	96		88	64	68		0.120133	0.94258	0.827047		96	100	100		88	80	88		0.357681	0.886156	0.530783		-0.121313	-0.356379	-0.121313		0.0572559	0.400725	0.142132
BM_GBS_182	100	100	100		52	60	56		1.32627	1.1311	1.24766		100	100	100		80	92	86		0.858435	0.354462	0.619247		-0.356379	0.0553767	-0.194469		0.344409	0.0225165	0.207871
BM_GBS_183	100	100	100		56	76	80		1.21575	0.678658	0.567118		100	100	100		100	100	92		0	0	0.353855		1.01705	1.01705	0.0553767		-0.909618	-0.909618	-0.0412885
BM_GBS_184	100	96	96		92	72	88		0.221045	0.706935	0.236299		100	100	96		100	84	100		0	0.708925	-0.1843		1.01705	-0.250248	1.01705		-0.909618	0.290143	-2.02698
BM_GBS_185	100	96	100		88	72	96		0.331567	0.706935	0.113424		100	96	100		92	96	100		0.343374	0	0		0.0553767	0.32259	1.01705		-0.100547	-0.909618	-0.909618
BM_GBS_186	100	96	98		100	96	100		0	0	-0.0578692		100	96	98		100	100	100		0	-0.184616	-0.0902692		1.01705	1.01705	1.01705		-0.909618	-2.24605	-1.80479
BM_GBS_187	100	100	100		12	0	16		2.43149	2.82774	2.3819		100	100	100		16	20	20		3.60543	3.54462	3.53855		-1.43008	-1.34186	-1.34186		1.40699	1.37975	1.36056
BM_GBS_188	100	100	100		60	68	64		1.10522	0.904877	1.02081		100	100	100		64	68	68		1.54518	1.41785	1.41542		-0.676847	-0.608788	-0.608788		0.661591	0.634968	0.613311
BM_GBS_189	100	100	100		60	32	40		1.10522	1.92286	1.70135		100	100	100		96	80	76		0.171687	0.886156	1.06157		0.32259	-0.356379	-0.453138		-0.387544	0.400725	0.470883
BM_GBS_190	96	100	92		96	92	100		0	0.226219	-0.246573		100	100	92		96	96	100		0.171687	0.177231	-0.384625		0.32259	0.32259	1.01705		-0.387544	-0.203081	-2.79193
BM_GBS_191	96	92	96		84	96	84		0.345382	-0.122945	0.354449		100	100	100		92	96	96		0.343374	0.177231	0.176928		0.0553767	0.32259	0.32259		-0.100547	-0.203081	-0.29308
BM_GBS_193	100	100	100		0	8	0		2.76306	2.60152	2.83559		100	100	100		20	24	16		3.43374	3.36739	3.71548		-1.34186	-1.24245	-1.43008		1.32362	1.27138	1.44324
BM_GBS_194	96	100	100		72	76	72		0.690764	0.678658	0.793966		100	100	100		96	96	92		0.171687	0.177231	0.353855		0.32259	0.32259	0.0553767		-0.387544	-0.203081	-0.0412885
BM_GBS_195	100	100	100		68	96	72		0.884178	0.11311	0.793966		100	100	100		92	100	96		0.343374	0	0.176928		0.0553767	1.01705	0.32259		-0.100547	-0.909618	-0.29308
BM_GBS_196	100	92	96		56	48	48		1.21575	1.3524	1.4178		100	96	100		76	52	56		1.03012	2.03077	1.9462		-0.453138	-0.847518	-0.780868		0.439665	0.823578	0.793657
BM_GBS_197	100	100	100		44	48	36		1.54731	1.47042	1.81478		100	100	100		88	96	80		0.515061	0.177231	0.884638		-0.121313	0.32259	-0.356379		0.0948913	-0.203081	0.374431
BM_GBS_198	96	96	100		8	36	28		2.5328	1.76734	2.04163		100	96	100		80	72	76		0.858435	1.10769	1.06157		-0.356379	-0.536928	-0.453138		0.344409	0.508963	0.470883
BM_GBS_199	96	96	100		4	8	4		2.64793	2.59209	2.72217		100	100	100		12	16	16		3.77712	3.72185	3.71548		-1.51316	-1.43008	-1.43008		1.49284	1.4621	1.44324
BM_GBS_202	100	92	100		68	56	32		0.884178	1.10651	1.9282		100	96	100		88	88	76		0.515061	0.369232	1.06157		-0.121313	-0.121313	-0.453138		0.0948913	0.0638348	0.470883
BM_GBS_204	96	100	96		52	60	64		1.2664	1.1311	0.945197		100	100	96		96	96	96		0.171687	0.177231	0		0.32259	0.32259	0.32259		-0.387544	-0.203081	-0.909618
BM_GBS_205	100	100	100		24	40	72		2.09992	1.69664	0.793966		100	100	100		28	48	80		3.09037	2.304	0.884638		-1.15765	-0.90537	-0.356379		1.13771	0.921028	0.374431
BM_GBS_206	100	100	92		92	84	96		0.221045	0.452438	-0.123287		100	100	100		96	96	100		0.171687	0.177231	0		0.32259	0.32259	1.01705		-0.387544	-0.203081	-0.909618
BM_GBS_207	100	100	96		60	40	76		1.10522	1.69664	0.590748		100	100	100		80	68	96		0.858435	1.41785	0.176928		-0.356379	-0.608788	0.32259		0.344409	0.634968	-0.29308
BM_GBS_209	100	100	96		88	96	100		0.331567	0.11311	-0.11815		100	100	96		92	100	100		0.343374	0	-0.1843		0.0553767	1.01705	1.01705		-0.100547	-0.909618	-2.02698
BM_GBS_210	96	100	100		60	80	76		1.03615	0.565548	0.680542		100	100	100		76	88	88		1.03012	0.531693	0.530783		-0.453138	-0.121313	-0.121313		0.439665	0.182056	0.142132
BM_GBS_211	100	100	80		36	44	24		1.76836	1.58353	1.98491		100	100	80		44	48	28		2.40362	2.304	2.87508		-0.972427	-0.90537	-1.15765		0.951566	0.921028	1.08382
BM_GBS_212	100	96	100		96	84	100		0.110522	0.353467	0		100	96	100		100	96	100		0	0	0		1.01705	0.32259	1.01705		-0.909618	-0.909618	-0.909618
BM_GBS_213	100	96	100		64	48	68		0.9947	1.41387	0.907389		100	96	100		72	64	76		1.20181	1.47693	1.06157		-0.536928	-0.676847	-0.453138		0.521819	0.653439	0.470883
BM_GBS_214	100	100	100		100	100	100		0	0	0		100	100	100		100	100	100		0	0	0		1.01705	1.01705	1.01705		-0.909618	-0.909618	-0.909618
BM_GBS_215	100	100	96		84	100	100		0.442089	0	-0.11815		100	100	100		92	100	100		0.343374	0	0		0.0553767	1.01705	1.01705		-0.100547	-0.909618	-0.909618
BM_GBS_216	100	100	100		36	40	44		1.76836	1.69664	1.58793		100	100	100		48	48	48		2.23193	2.304	2.30006		-0.90537	-0.90537	-0.90537		0.885757	0.921028	0.898326
BM_GBS_217	100	100	96		84	84	60		0.442089	0.452438	1.06335		100	100	96		88	84	64		0.515061	0.708925	1.4744		-0.121313	-0.250248	-0.676847		0.0948913	0.290143	0.651118
BM_GBS_218	100	92	100		52	76	68		1.32627	0.491781	0.907389		100	100	100		56	88	84		1.88856	0.531693	0.707711		-0.780868	-0.121313	-0.250248		0.766946	0.182056	0.253153
BM_GBS_219	96	100	96		20	0	4		2.18742	2.82774	2.71744		100	100	100		80	64	76		0.858435	1.59508	1.06157		-0.356379	-0.676847	-0.453138		0.344409	0.698235	0.470883
BM_GBS_220	96	100	92		64	80	76		0.921019	0.565548	0.493146		96	100	100		84	80	84		0.536522	0.886156	0.707711		-0.250248	-0.356379	-0.250248		0.200209	0.400725	0.253153
BM_GBS_221	100	96	96		20	48	52		2.21045	1.41387	1.29965		100	100	100		20	48	56		3.43374	2.304	1.9462		-1.34186	-0.90537	-0.780868		1.32362	0.921028	0.793657
BM_GBS_222	100	100	96		84	84	84		0.442089	0.452438	0.354449		100	100	100		84	100	96		0.686748	0	0.176928		-0.250248	1.01705	0.32259		0.223234	-0.909618	-0.29308
BM_GBS_223	100	100	100		96	88	88		0.110522	0.339329	0.340271		100	100	100		100	100	96		0	0	0.176928		1.01705	1.01705	0.32259		-0.909618	-0.909618	-0.29308
BM_GBS_225	100	100	96		76	84	76		0.663134	0.452438	0.590748		100	100	100		88	84	84		0.515061	0.708925	0.707711		-0.121313	-0.250248	-0.250248		0.0948913	0.290143	0.253153
BM_GBS_226	100	100	100		100	100	88		0	0	0.340271		100	100	100		100	100	92		0	0	0.353855		1.01705	1.01705	0.0553767		-0.909618	-0.909618	-0.0412885
BM_GBS_227	100	92	96		76	88	80		0.663134	0.122945	0.472599		100	96	96		96	100	100		0.171687	-0.184616	-0.1843		0.32259	1.01705	1.01705		-0.387544	-2.24605	-2.02698
BM_GBS_228	100	100	100		76	76	76		0.663134	0.678658	0.680542		100	100	100		92	84	76		0.343374	0.708925	1.06157		0.0553767	-0.250248	-0.453138		-0.100547	0.290143	0.470883
BM_GBS_229	100	100	100		64	100	80		0.9947	0	0.567118		100	100	100		88	100	88		0.515061	0	0.530783		-0.121313	1.01705	-0.121313		0.0948913	-0.909618	0.142132
BM_GBS_230	100	96	98		92	100	96		0.221045	-0.117822	0.0578692		100	96	98		92	100	96		0.343374	-0.184616	0.0902692		0.0553767	1.01705	0.32259		-0.100547	-2.24605	-0.440699
BM_GBS_231	96	88	96		20	24	28		2.18742	2.05654	2.00854		96	96	96		20	36	56		3.39797	2.76924	1.843		-1.34186	-1.0572	-0.780868		1.29706	1.05393	0.751926
BM_GBS_232	100	100	100		56	76	8		1.21575	0.678658	2.60874		100	100	100		76	96	24		1.03012	0.177231	3.36163		-0.453138	0.32259	-1.24245		0.439665	-0.203081	1.23036
BM_GBS_233	100	100	100		88	100	80		0.331567	0	0.567118		100	100	100		96	100	92		0.171687	0	0.353855		0.32259	1.01705	0.0553767		-0.387544	-0.909618	-0.0412885
BM_GBS_234	96	92	100		88	92	96		0.230255	0	0.113424		96	100	100		100	92	100		-0.178841	0.354462	0		1.01705	0.0553767	1.01705		-1.88167	0.0225165	-0.909618
BM_GBS_235	96	100	96		88	88	84		0.230255	0.339329	0.354449		100	100	96		88	88	84		0.515061	0.531693	0.552899		-0.121313	-0.121313	-0.250248		0.0948913	0.182056	0.202123
BM_GBS_236	100	100	96		80	92	88		0.552611	0.226219	0.236299		100	100	100		96	100	100		0.171687	0	0		0.32259	1.01705	1.01705		-0.387544	-0.909618	-0.909618
BM_GBS_237	100	100	100		100	100	100		0	0	0		100	100	100		100	100	100		0	0	0		1.01705	1.01705	1.01705		-0.909618	-0.909618	-0.909618
BM_GBS_240	100	96	100		96	100	96		0.110522	-0.117822	0.113424		100	96	100		100	100	100		0	-0.184616	0		1.01705	1.01705	1.01705		-0.909618	-2.24605	-0.909618
BM_GBS_241	100	100	100		16	8	12		2.32097	2.60152	2.49532		100	100	100		64	68	52		1.54518	1.41785	2.12313		-0.676847	-0.608788	-0.847518		0.661591	0.634968	0.854254
BM_GBS_242	92	92	92		100	84	92		-0.240266	0.24589	0		96	100	98		100	84	92		-0.178841	0.708925	0.270808		1.01705	-0.250248	0.0553767		-1.88167	0.290143	-0.130769
BM_GBS_243	100	100	100		56	52	64		1.21575	1.35732	1.02081		100	100	100		68	68	100		1.3735	1.41785	0		-0.608788	-0.608788	1.01705		0.591938	0.634968	-0.909618
BM_GBS_245	100	100	100		72	80	64		0.773656	0.565548	1.02081		100	100	100		96	92	96		0.171687	0.354462	0.176928		0.32259	0.0553767	0.32259		-0.387544	0.0225165	-0.29308
BM_GBS_247	96	100	100		64	60	84		0.921019	1.1311	0.453695		96	100	100		64	64	84		1.43073	1.59508	0.707711		-0.676847	-0.676847	-0.250248		0.648801	0.698235	0.253153
BM_GBS_249	100	100	96		96	84	100		0.110522	0.452438	-0.11815		100	100	96		100	100	100		0	0	-0.1843		1.01705	1.01705	1.01705		-0.909618	-0.909618	-2.02698
BM_GBS_250	100	100	100		88	88	96		0.331567	0.339329	0.113424		100	100	100		92	92	96		0.343374	0.354462	0.176928		0.0553767	0.0553767	0.32259		-0.100547	0.0225165	-0.29308
BM_GBS_251	100	100	100		56	44	64		1.21575	1.58353	1.02081		100	100	100		56	44	68		1.88856	2.48124	1.41542		-0.780868	-0.972427	-0.608788		0.766946	0.999887	0.613311
BM_GBS_252	92	84	88		16	12	14		2.28253	2.42378	2.38447		96	92	94		76	76	76		0.894203	0.77057	0.846994		-0.453138	-0.453138	-0.453138		0.417043	0.32259	0.326545
BM_GBS_253	100	96	96		72	44	80		0.773656	1.53169	0.472599		100	100	100		88	64	84		0.515061	1.59508	0.707711		-0.121313	-0.676847	-0.250248		0.0948913	0.698235	0.253153
BM_GBS_254	96	100	100		52	80	64		1.2664	0.565548	1.02081		100	100	100		52	92	76		2.06024	0.354462	1.06157		-0.847518	0.0553767	-0.453138		0.834159	0.0225165	0.470883
BM_GBS_255	100	100	100		60	52	56		1.10522	1.35732	1.24766		100	100	100		88	80	80		0.515061	0.886156	0.884638		-0.121313	-0.356379	-0.356379		0.0948913	0.400725	0.374431
BM_GBS_256	100	100	100		88	92	60		0.331567	0.226219	1.13424		100	100	100		88	100	76		0.515061	0	1.06157		-0.121313	1.01705	-0.453138		0.0948913	-0.909618	0.470883
BM_GBS_257	96	88	92		24	28	26		2.07229	1.928	2.03423		100	100	100		76	72	74		1.03012	1.24062	1.15003		-0.453138	-0.536928	-0.500438		0.439665	0.558728	0.511099
BM_GBS_258	100	100	100		92	92	96		0.221045	0.226219	0.113424		100	100	100		100	92	100		0	0.354462	0		1.01705	0.0553767	1.01705		-0.909618	0.0225165	-0.909618
BM_GBS_259	100	100	100		100	52	56		0	1.35732	1.24766		100	100	100		100	64	60		0	1.59508	1.76928		1.01705	-0.676847	-0.72604		-0.909618	0.698235	0.733385
BM_GBS_260	92	76	92		4	0	20		2.64292	2.82774	2.21916		100	100	100		52	52	80		2.06024	2.12677	0.884638		-0.847518	-0.847518	-0.356379		0.834159	0.870583	0.374431
BM_GBS_261	100	100	100		96	100	80		0.110522	0	0.567118		100	100	100		100	100	100		0	0	0		1.01705	1.01705	1.01705		-0.909618	-0.909618	-0.909618
BM_GBS_263	100	100	100		52	40	60		1.32627	1.69664	1.13424		100	100	100		68	72	88		1.3735	1.24062	0.530783		-0.608788	-0.536928	-0.121313		0.591938	0.558728	0.142132
BM_GBS_264	100	100	100		80	80	76		0.552611	0.565548	0.680542		100	100	100		84	84	88		0.686748	0.708925	0.530783		-0.250248	-0.250248	-0.121313		0.223234	0.290143	0.142132
BM_GBS_265	100	96	96		16	24	16		2.32097	2.1208	2.36299		100	100	100		100	100	96		0	0	0.176928		1.01705	1.01705	0.32259		-0.909618	-0.909618	-0.29308
BM_GBS_266	100	100	100		80	76	72		0.552611	0.678658	0.793966		100	100	100		96	96	96		0.171687	0.177231	0.176928		0.32259	0.32259	0.32259		-0.387544	-0.203081	-0.29308
BM_GBS_267	96	100	100		16	36	36		2.30255	1.80975	1.81478		100	100	100		20	36	44		3.43374	2.8357	2.47699		-1.34186	-1.0572	-0.972427		1.32362	1.07042	0.975441
BM_GBS_268	100	92	92		20	28	20		2.21045	1.96712	2.21916		100	100	100		72	72	68		1.20181	1.24062	1.41542		-0.536928	-0.536928	-0.608788		0.521819	0.558728	0.613311
BM_GBS_270	100	100	100		88	100	96		0.331567	0	0.113424		100	100	100		96	100	100		0.171687	0	0		0.32259	1.01705	1.01705		-0.387544	-0.909618	-0.909618
BM_GBS_271	100	100	96		76	68	64		0.663134	0.904877	0.945197		100	100	96		92	72	92		0.343374	1.24062	0.1843		0.0553767	-0.536928	0.0553767		-0.100547	0.558728	-0.146871
BM_GBS_273	96	100	100		24	12	12		2.07229	2.48841	2.49532		100	100	100		72	60	88		1.20181	1.77231	0.530783		-0.536928	-0.72604	-0.121313		0.521819	0.746956	0.142132
BM_GBS_274	100	100	100		96	84	100		0.110522	0.452438	0		100	100	100		96	88	100		0.171687	0.531693	0		0.32259	-0.121313	1.01705		-0.387544	0.182056	-0.909618
BM_GBS_275	100	96	92		84	92	88		0.442089	0.117822	0.123287		100	100	100		92	100	96		0.343374	0	0.176928		0.0553767	1.01705	0.32259		-0.100547	-0.909618	-0.29308
BM_GBS_276	100	100	92		60	88	64		1.10522	0.339329	0.863006		100	100	92		64	88	64		1.54518	0.531693	1.34619		-0.676847	-0.121313	-0.676847		0.661591	0.182056	0.578578
BM_GBS_277	96	84	100		20	16	28		2.18742	2.28912	2.04163		96	88	100		100	100	100		-0.178841	-0.604197	0		1.01705	1.01705	1.01705		-1.88167	-3.17526	-0.909618
BM_GBS_278	100	100	100		100	100	100		0	0	0		100	100	100		100	100	100		0	0	0		1.01705	1.01705	1.01705		-0.909618	-0.909618	-0.909618
BM_GBS_279	100	100	100		92	80	92		0.221045	0.565548	0.226847		100	100	100		92	92	96		0.343374	0.354462	0.176928		0.0553767	0.0553767	0.32259		-0.100547	0.0225165	-0.29308
BM_GBS_280	100	100	96		96	100	92		0.110522	0	0.11815		100	100	100		100	100	92		0	0	0.353855		1.01705	1.01705	0.0553767		-0.909618	-0.909618	-0.0412885
BM_GBS_281	32	20	48		0	0	0		2.76306	2.82774	2.83559		88	92	100		0	0	0		4.29218	4.43078	4.42319		-2.23452	-2.23452	-2.23452		2.03435	2.61274	2.23452
BM_GBS_282	100	100	100		8	4	20		2.54201	2.71463	2.26847		100	100	100		40	12	32		2.57531	3.89909	3.00777		-1.02336	-1.51316	-1.10086		1.0139	1.54952	1.10776
BM_GBS_283	100	100	100		96	100	100		0.110522	0	0		100	100	100		100	100	100		0	0	0		1.01705	1.01705	1.01705		-0.909618	-0.909618	-0.909618
BM_GBS_284	96	100	100		68	72	76		0.805892	0.791767	0.680542		100	100	100		76	80	80		1.03012	0.886156	0.884638		-0.453138	-0.356379	-0.356379		0.439665	0.400725	0.374431
BM_GBS_285	100	100	100		60	76	40		1.10522	0.678658	1.70135		100	100	100		68	84	48		1.3735	0.708925	2.30006		-0.608788	-0.250248	-0.90537		0.591938	0.290143	0.898326
BM_GBS_287	92	100	100		80	60	48		0.360399	1.1311	1.47451		96	100	100		96	92	80		0	0.354462	0.884638		0.32259	0.0553767	-0.356379		-0.909618	0.0225165	0.374431
BM_GBS_288	92	100	100		80	88	76		0.360399	0.339329	0.680542		100	100	100		96	88	96		0.171687	0.531693	0.176928		0.32259	-0.121313	0.32259		-0.387544	0.182056	-0.29308
BM_GBS_289	96	96	96		16	12	12		2.30255	2.47427	2.48114		96	96	100		44	28	44		2.32493	3.13847	2.47699		-0.972427	-1.15765	-0.972427		0.939829	1.14672	0.975441
BM_GBS_290	92	92	84		48	36	24		1.32146	1.72123	2.02542		96	92	88		88	56	72		0.357681	1.73378	0.804217		-0.121313	-0.780868	-0.536928		0.0572559	0.722382	0.324567
BM_GBS_291	96	100	100		20	16	12		2.18742	2.3753	2.49532		100	100	100		72	84	76		1.20181	0.708925	1.06157		-0.536928	-0.250248	-0.453138		0.521819	0.290143	0.470883
BM_GBS_292	96	100	100		80	84	72		0.460509	0.452438	0.793966		100	100	100		88	100	76		0.515061	0	1.06157		-0.121313	1.01705	-0.453138		0.0948913	-0.909618	0.470883
BM_GBS_293	96	100	100		56	88	68		1.15127	0.339329	0.907389		100	100	100		80	92	72		0.858435	0.354462	1.23849		-0.356379	0.0553767	-0.536928		0.344409	0.0225165	0.538012
BM_GBS_294	92	100	100		36	28	36		1.68186	2.03597	1.81478		96	100	100		80	80	84		0.715363	0.886156	0.707711		-0.356379	-0.356379	-0.250248		0.313708	0.400725	0.253153
BM_GBS_295	100	100	100		84	92	100		0.442089	0.226219	0		100	100	100		96	96	100		0.171687	0.177231	0		0.32259	0.32259	1.01705		-0.387544	-0.203081	-0.909618
BM_GBS_298	100	100	100		68	76	96		0.884178	0.678658	0.113424		100	100	100		72	76	96		1.20181	1.06339	0.176928		-0.536928	-0.453138	0.32259		0.521819	0.49619	-0.29308
BM_GBS_301	96	100	100		8	36	44		2.5328	1.80975	1.58793		100	100	100		12	56	56		3.77712	1.94954	1.9462		-1.51316	-0.780868	-0.780868		1.49284	0.814394	0.793657
BM_GBS_303	92	92	96		0	48	68		2.76306	1.3524	0.827047		96	100	96		0	96	100		4.29218	0.177231	-0.1843		-2.23452	0.32259	1.01705		2.03435	-0.203081	-2.02698
BM_GBS_304	96	100	100		44	24	20		1.49666	2.14908	2.26847		100	100	100		88	48	64		0.515061	2.304	1.59235		-0.121313	-0.90537	-0.676847		0.0948913	0.921028	0.678027
BM_GBS_305	84	96	100		20	28	20		2.10519	2.00298	2.26847		96	100	100		72	64	60		1.07304	1.59508	1.76928		-0.536928	-0.676847	-0.72604		0.505762	0.698235	0.733385
BM_GBS_306	100	100	100		92	76	80		0.221045	0.678658	0.567118		100	100	100		96	96	100		0.171687	0.177231	0		0.32259	0.32259	1.01705		-0.387544	-0.203081	-0.909618
BM_GBS_307	100	100	100		100	100	96		0	0	0.113424		100	100	100		100	100	100		0	0	0		1.01705	1.01705	1.01705		-0.909618	-0.909618	-0.909618
BM_GBS_308	100	100	96		36	44	40		1.76836	1.58353	1.65409		100	100	100		92	84	88		0.343374	0.708925	0.530783		0.0553767	-0.250248	-0.121313		-0.100547	0.290143	0.142132
BM_GBS_309	100	96	100		0	4	0		2.76306	2.70992	2.83559		100	100	100		8	28	12		3.9488	3.19016	3.89241		-1.59806	-1.15765	-1.51316		1.58805	1.17806	1.52806
BM_GBS_310	100	100	96		72	56	72		0.773656	1.24421	0.708898		100	100	100		100	84	88		0	0.708925	0.530783		1.01705	-0.250248	-0.121313		-0.909618	0.290143	0.142132
BM_GBS_311	96	92	100		92	100	100		0.115127	-0.24589	0		100	100	100		100	100	100		0	0	0		1.01705	1.01705	1.01705		-0.909618	-0.909618	-0.909618
BM_GBS_312	100	100	92		76	88	84		0.663134	0.339329	0.246573		100	100	96		84	92	88		0.686748	0.354462	0.368599		-0.250248	0.0553767	-0.121313		0.223234	0.0225165	0.0600751
BM_GBS_313	100	100	100		76	64	76		0.663134	1.01799	0.680542		100	100	100		88	96	96		0.515061	0.177231	0.176928		-0.121313	0.32259	0.32259		0.0948913	-0.203081	-0.29308
BM_GBS_314	100	100	100		60	76	72		1.10522	0.678658	0.793966		100	100	100		76	92	88		1.03012	0.354462	0.530783		-0.453138	0.0553767	-0.121313		0.439665	0.0225165	0.142132
BM_GBS_315	100	100	100		64	100	84		0.9947	0	0.453695		100	100	100		80	100	92		0.858435	0	0.353855		-0.356379	1.01705	0.0553767		0.344409	-0.909618	-0.0412885
BM_GBS_316	100	100	96		80	72	80		0.552611	0.791767	0.472599		100	100	100		88	92	96		0.515061	0.354462	0.176928		-0.121313	0.0553767	0.32259		0.0948913	0.0225165	-0.29308
BM_GBS_317	100	100	100		100	100	100		0	0	0		100	100	100		100	100	100		0	0	0		1.01705	1.01705	1.01705		-0.909618	-0.909618	-0.909618
BM_GBS_318	96	96	100		0	0	4		2.76306	2.82774	2.72217		100	100	100		4	0	8		4.12049	4.43078	4.06934		-1.77681	-2.23452	-1.59806		1.6846	2.61274	1.61857
BM_GBS_319	100	100	100		80	92	92		0.552611	0.226219	0.226847		100	100	100		96	100	100		0.171687	0	0		0.32259	1.01705	1.01705		-0.387544	-0.909618	-0.909618
BM_GBS_320	100	96	100		72	88	56		0.773656	0.235645	1.24766		100	100	100		88	92	80		0.515061	0.354462	0.884638		-0.121313	0.0553767	-0.356379		0.0948913	0.0225165	0.374431
BM_GBS_321	96	100	96		100	92	100		-0.115127	0.226219	-0.11815		100	100	100		100	100	100		0	0	0		1.01705	1.01705	1.01705		-0.909618	-0.909618	-0.909618
BM_GBS_322	96	92	100		100	96	92		-0.115127	-0.122945	0.226847		96	100	100		100	96	92		-0.178841	0.177231	0.353855		1.01705	0.32259	0.0553767		-1.88167	-0.203081	-0.0412885
BM_GBS_323	92	100	100		92	84	100		0	0.452438	0		100	100	100		100	92	100		0	0.354462	0		1.01705	0.0553767	1.01705		-0.909618	0.0225165	-0.909618
BM_GBS_324	96	96	96		60	68	64		1.03615	0.824757	0.945197		96	96	96		72	88	80		1.07304	0.369232	0.737199		-0.536928	-0.121313	-0.356379		0.505762	0.0638348	0.317653
BM_GBS_337	100	96	100		76	72	80		0.663134	0.706935	0.567118		100	96	100		84	100	92		0.686748	-0.184616	0.353855		-0.250248	1.01705	0.0553767		0.223234	-2.24605	-0.0412885
BM_GBS_338	80	80	84		88	80	56		-0.276306	0	0.945197		88	92	92		96	96	92		-0.390198	-0.192643	0		0.32259	0.32259	0.0553767		-2.96835	-2.49139	-0.909618
BM_GBS_339	100	100	96		48	32	60		1.43679	1.92286	1.06335		100	100	96		52	48	68		2.06024	2.304	1.2901		-0.847518	-0.90537	-0.608788		0.834159	0.921028	0.574147
BM_GBS_340	100	96	100		60	88	92		1.10522	0.235645	0.226847		100	96	100		68	96	92		1.3735	0	0.353855		-0.608788	0.32259	0.0553767		0.591938	-0.909618	-0.0412885
BM_GBS_341	100	100	100		92	96	100		0.221045	0.11311	0		100	100	100		92	100	100		0.343374	0	0		0.0553767	1.01705	1.01705		-0.100547	-0.909618	-0.909618
BM_GBS_343	92	100	100		100	96	100		-0.240266	0.11311	0		92	100	100		100	100	100		-0.373233	0	0		1.01705	1.01705	1.01705		-2.61274	-0.909618	-0.909618
BM_GBS_345	100	100	100		48	48	52		1.43679	1.47042	1.36108		100	100	100		88	84	88		0.515061	0.708925	0.530783		-0.121313	-0.250248	-0.121313		0.0948913	0.290143	0.142132
BM_GBS_346	100	96	100		100	96	100		0	0	0		100	96	100		100	100	100		0	-0.184616	0		1.01705	1.01705	1.01705		-0.909618	-2.24605	-0.909618
BM_GBS_347	100	100	100		92	92	96		0.221045	0.226219	0.113424		100	100	100		100	100	96		0	0	0.176928		1.01705	1.01705	0.32259		-0.909618	-0.909618	-0.29308
BM_GBS_348	100	100	100		68	64	72		0.884178	1.01799	0.793966		100	100	100		72	72	76		1.20181	1.24062	1.06157		-0.536928	-0.536928	-0.453138		0.521819	0.558728	0.470883
BM_GBS_349	100	100	100		36	20	28		1.76836	2.26219	2.04163		100	100	100		56	44	52		1.88856	2.48124	2.12313		-0.780868	-0.972427	-0.847518		0.766946	0.999887	0.854254
BM_GBS_350	96	100	96		100	88	96		-0.115127	0.339329	0		100	100	96		100	100	100		0	0	-0.1843		1.01705	1.01705	1.01705		-0.909618	-0.909618	-2.02698
BM_GBS_351	100	100	96		32	36	40		1.87888	1.80975	1.65409		100	100	100		76	96	84		1.03012	0.177231	0.707711		-0.453138	0.32259	-0.250248		0.439665	-0.203081	0.253153
BM_GBS_352	96	96	92		72	80	88		0.690764	0.47129	0.123287		100	100	100		84	92	96		0.686748	0.354462	0.176928		-0.250248	0.0553767	0.32259		0.223234	0.0225165	-0.29308
BM_GBS_353	100	96	96		84	100	84		0.442089	-0.117822	0.354449		100	100	100		96	100	92		0.171687	0	0.353855		0.32259	1.01705	0.0553767		-0.387544	-0.909618	-0.0412885
BM_GBS_354	100	100	100		32	44	16		1.87888	1.58353	2.3819		100	100	100		80	84	56		0.858435	0.708925	1.9462		-0.356379	-0.250248	-0.780868		0.344409	0.290143	0.793657
BM_GBS_355	100	96	96		80	100	92		0.552611	-0.117822	0.11815		100	100	100		92	100	96		0.343374	0	0.176928		0.0553767	1.01705	0.32259		-0.100547	-0.909618	-0.29308
BM_GBS_356	100	100	96		84	88	88		0.442089	0.339329	0.236299		100	100	100		100	96	100		0	0.177231	0		1.01705	0.32259	1.01705		-0.909618	-0.203081	-0.909618
BM_GBS_357	100	100	100		100	84	80		0	0.452438	0.567118		100	100	100		100	96	92		0	0.177231	0.353855		1.01705	0.32259	0.0553767		-0.909618	-0.203081	-0.0412885
BM_GBS_358	100	100	100		96	100	100		0.110522	0	0		100	100	100		100	100	100		0	0	0		1.01705	1.01705	1.01705		-0.909618	-0.909618	-0.909618
BM_GBS_359	100	100	84		92	96	96		0.221045	0.11311	-0.405084		100	100	96		96	100	100		0.171687	0	-0.1843		0.32259	1.01705	1.01705		-0.387544	-0.909618	-2.02698
BM_GBS_360	100	100	100		84	96	100		0.442089	0.11311	0		100	100	100		84	96	100		0.686748	0.177231	0		-0.250248	0.32259	1.01705		0.223234	-0.203081	-0.909618
BM_GBS_361	100	100	96		84	84	92		0.442089	0.452438	0.11815		100	100	100		100	84	100		0	0.708925	0		1.01705	-0.250248	1.01705		-0.909618	0.290143	-0.909618
BM_GBS_362	88	100	88		0	0	4		2.76306	2.82774	2.7067		100	100	100		0	0	8		4.29218	4.43078	4.06934		-2.23452	-2.23452	-1.59806		2.03435	2.61274	1.61857
BM_GBS_363	100	100	100		48	32	48		1.43679	1.92286	1.47451		100	100	100		96	88	84		0.171687	0.531693	0.707711		0.32259	-0.121313	-0.250248		-0.387544	0.182056	0.253153
BM_GBS_364	100	96	100		80	92	88		0.552611	0.117822	0.340271		100	100	100		96	100	100		0.171687	0	0		0.32259	1.01705	1.01705		-0.387544	-0.909618	-0.909618
BM_GBS_365	100	100	100		44	80	64		1.54731	0.565548	1.02081		100	100	100		72	92	84		1.20181	0.354462	0.707711		-0.536928	0.0553767	-0.250248		0.521819	0.0225165	0.253153
BM_GBS_366	84	80	84		0	12	20		2.76306	2.40358	2.16045		96	100	92		16	32	36		3.57681	3.01293	2.69238		-1.43008	-1.10086	-1.0572		1.39448	1.12349	1.04094
BM_GBS_367	100	100	100		56	56	68		1.21575	1.24421	0.907389		100	100	100		88	96	88		0.515061	0.177231	0.530783		-0.121313	0.32259	-0.121313		0.0948913	-0.203081	0.142132
BM_GBS_368	100	100	100		92	72	84		0.221045	0.791767	0.453695		100	100	100		96	100	100		0.171687	0	0		0.32259	1.01705	1.01705		-0.387544	-0.909618	-0.909618
BM_GBS_369	100	100	96		56	56	28		1.21575	1.24421	2.00854		100	100	100		92	96	96		0.343374	0.177231	0.176928		0.0553767	0.32259	0.32259		-0.100547	-0.203081	-0.29308
BM_GBS_371	100	100	100		4	8	8		2.65253	2.60152	2.60874		100	100	100		4	20	8		4.12049	3.54462	4.06934		-1.77681	-1.34186	-1.59806		1.6846	1.37975	1.61857
BM_GBS_372	100	96	100		76	96	100		0.663134	0	0		100	100	100		96	100	100		0.171687	0	0		0.32259	1.01705	1.01705		-0.387544	-0.909618	-0.909618
BM_GBS_373	100	100	100		100	92	92		0	0.226219	0.226847		100	100	100		100	100	92		0	0	0.353855		1.01705	1.01705	0.0553767		-0.909618	-0.909618	-0.0412885
BM_GBS_374	96	100	100		44	32	36		1.49666	1.92286	1.81478		100	100	100		88	76	92		0.515061	1.06339	0.353855		-0.121313	-0.453138	0.0553767		0.0948913	0.49619	-0.0412885
BM_GBS_375	100	100	100		36	32	48		1.76836	1.92286	1.47451		100	100	100		52	44	64		2.06024	2.48124	1.59235		-0.847518	-0.972427	-0.676847		0.834159	0.999887	0.678027
BM_GBS_376	100	100	100		100	100	100		0	0	0		100	100	100		100	100	100		0	0	0		1.01705	1.01705	1.01705		-0.909618	-0.909618	-0.909618
BM_GBS_377	72	80	88		52	68	64		0.767516	0.424161	0.773343		96	100	100		76	80	76		0.894203	0.886156	1.06157		-0.453138	-0.356379	-0.453138		0.417043	0.400725	0.470883
BM_GBS_378	100	100	100		40	24	28		1.65783	2.14908	2.04163		100	100	100		44	24	28		2.40362	3.36739	3.1847		-0.972427	-1.24245	-1.15765		0.951566	1.27138	1.15582
BM_GBS_379	100	100	100		48	52	44		1.43679	1.35732	1.58793		100	100	100		60	64	52		1.71687	1.59508	2.12313		-0.72604	-0.676847	-0.847518		0.717519	0.698235	0.854254
BM_GBS_380	100	100	100		72	56	88		0.773656	1.24421	0.340271		100	100	100		88	100	96		0.515061	0	0.176928		-0.121313	1.01705	0.32259		0.0948913	-0.909618	-0.29308
BM_GBS_381	100	96	100		80	88	88		0.552611	0.235645	0.340271		100	100	100		96	100	92		0.171687	0	0.353855		0.32259	1.01705	0.0553767		-0.387544	-0.909618	-0.0412885
BM_GBS_382	100	100	100		8	4	12		2.54201	2.71463	2.49532		100	100	100		8	4	16		3.9488	4.25355	3.71548		-1.59806	-1.77681	-1.43008		1.58805	1.89281	1.44324
BM_GBS_383	100	100	100		100	96	100		0	0.11311	0		100	100	100		100	100	100		0	0	0		1.01705	1.01705	1.01705		-0.909618	-0.909618	-0.909618
BM_GBS_384	100	100	100		84	84	64		0.442089	0.452438	1.02081		100	100	100		84	84	68		0.686748	0.708925	1.41542		-0.250248	-0.250248	-0.608788		0.223234	0.290143	0.613311
BM_GBS_386	96	100	100		96	100	96		0	0	0.113424		100	100	100		96	100	100		0.171687	0	0		0.32259	1.01705	1.01705		-0.387544	-0.909618	-0.909618
BM_GBS_387	100	100	100		12	8	4		2.43149	2.60152	2.72217		100	100	100		20	24	4		3.43374	3.36739	4.24626		-1.34186	-1.24245	-1.77681		1.32362	1.27138	1.80003
BM_GBS_388	100	100	100		72	76	80		0.773656	0.678658	0.567118		100	100	100		100	100	100		0	0	0		1.01705	1.01705	1.01705		-0.909618	-0.909618	-0.909618
BM_GBS_389	100	100	100		8	16	12		2.54201	2.3753	2.49532		100	100	100		68	72	64		1.3735	1.24062	1.59235		-0.608788	-0.536928	-0.676847		0.591938	0.558728	0.678027
BM_GBS_390	100	100	96		28	48	28		1.9894	1.47042	2.00854		100	100	100		36	52	32		2.74699	2.12677	3.00777		-1.0572	-0.847518	-1.10086		1.04741	0.870583	1.10776
BM_GBS_391	96	100	96		20	32	32		2.18742	1.92286	1.89039		100	100	100		24	32	40		3.26205	3.01293	2.65392		-1.24245	-1.10086	-1.02336		1.19897	1.12349	1.02336
BM_GBS_393	100	100	100		12	8	4		2.43149	2.60152	2.72217		100	100	100		12	16	8		3.77712	3.72185	4.06934		-1.51316	-1.43008	-1.59806		1.49284	1.4621	1.61857
BM_GBS_394	100	100	96		20	24	32		2.21045	2.14908	1.89039		100	100	96		44	28	40		2.40362	3.19016	2.5802		-0.972427	-1.15765	-1.02336		0.951566	1.17806	1.01862
BM_GBS_395	100	96	100		64	24	32		0.9947	2.1208	1.9282		100	100	100		96	56	68		0.171687	1.94954	1.41542		0.32259	-0.780868	-0.608788		-0.387544	0.814394	0.613311
BM_GBS_396	100	96	92		24	20	0		2.09992	2.23863	2.83559		100	100	100		96	68	80		0.171687	1.41785	0.884638		0.32259	-0.608788	-0.356379		-0.387544	0.634968	0.374431
BM_GBS_397	100	100	100		92	96	96		0.221045	0.11311	0.113424		100	100	100		100	100	100		0	0	0		1.01705	1.01705	1.01705		-0.909618	-0.909618	-0.909618
BM_GBS_398	96	100	100		68	28	20		0.805892	2.03597	2.26847		100	100	100		88	80	76		0.515061	0.886156	1.06157		-0.121313	-0.356379	-0.453138		0.0948913	0.400725	0.470883
BM_GBS_399	100	96	96		72	76	92		0.773656	0.589112	0.11815		100	100	100		100	100	100		0	0	0		1.01705	1.01705	1.01705		-0.909618	-0.909618	-0.909618
BM_GBS_400	100	96	96		8	16	16		2.54201	2.35645	2.36299		100	100	100		56	80	64		1.88856	0.886156	1.59235		-0.780868	-0.356379	-0.676847		0.766946	0.400725	0.678027
BM_GBS_402	100	100	100		80	84	52		0.552611	0.452438	1.36108		100	100	100		84	84	60		0.686748	0.708925	1.76928		-0.250248	-0.250248	-0.72604		0.223234	0.290143	0.733385
BM_GBS_403	100	100	96		100	96	88		0	0.11311	0.236299		100	100	100		100	100	96		0	0	0.176928		1.01705	1.01705	0.32259		-0.909618	-0.909618	-0.29308
BM_GBS_404	100	100	100		0	0	0		2.76306	2.82774	2.83559		100	100	100		0	0	0		4.29218	4.43078	4.42319		-2.23452	-2.23452	-2.23452		2.03435	2.61274	2.23452
BM_GBS_405	100	100	100		100	96	100		0	0.11311	0		100	100	100		100	100	100		0	0	0		1.01705	1.01705	1.01705		-0.909618	-0.909618	-0.909618
BM_GBS_406	100	100	100		12	8	0		2.43149	2.60152	2.83559		100	100	100		44	44	32		2.40362	2.48124	3.00777		-0.972427	-0.972427	-1.10086		0.951566	0.999887	1.10776
BM_GBS_407	96	100	88		8	12	12		2.5328	2.48841	2.44892		100	100	100		96	88	92		0.171687	0.531693	0.353855		0.32259	-0.121313	0.0553767		-0.387544	0.182056	-0.0412885
BM_GBS_408	92	72	76		0	0	4		2.76306	2.82774	2.68635		100	100	100		32	24	40		2.91868	3.36739	2.65392		-1.10086	-1.24245	-1.02336		1.0906	1.27138	1.02336
BM_GBS_410	100	100	100		12	20	8		2.43149	2.26219	2.60874		100	100	100		12	28	24		3.77712	3.19016	3.36163		-1.51316	-1.15765	-1.24245		1.49284	1.17806	1.23036
BM_GBS_411	100	100	100		12	4	4		2.43149	2.71463	2.72217		100	100	100		20	12	36		3.43374	3.89909	2.83084		-1.34186	-1.51316	-1.0572		1.32362	1.54952	1.05884
BM_GBS_412	96	80	92		0	0	0		2.76306	2.82774	2.83559		100	100	100		4	4	0		4.12049	4.25355	4.42319		-1.77681	-1.77681	-2.23452		1.6846	1.89281	2.23452
BM_GBS_415	100	100	80		4	4	0		2.65253	2.71463	2.83559		100	100	84		44	44	52		2.40362	2.48124	1.68503		-0.972427	-0.972427	-0.847518		0.951566	0.999887	0.712673
BM_GBS_416	100	100	100		12	16	16		2.43149	2.3753	2.3819		100	100	100		12	24	24		3.77712	3.36739	3.36163		-1.51316	-1.24245	-1.24245		1.49284	1.27138	1.23036
BM_GBS_417	100	100	100		40	32	44		1.65783	1.92286	1.58793		100	100	100		88	72	92		0.515061	1.24062	0.353855		-0.121313	-0.536928	0.0553767		0.0948913	0.558728	-0.0412885
BM_GBS_418	92	96	100		0	0	0		2.76306	2.82774	2.83559		100	100	100		8	8	4		3.9488	4.07632	4.24626		-1.59806	-1.59806	-1.77681		1.58805	1.63621	1.80003
BM_GBS_419	100	100	96		96	100	96		0.110522	0	0		100	100	100		100	100	100		0	0	0		1.01705	1.01705	1.01705		-0.909618	-0.909618	-0.909618
BM_GBS_420	100	100	100		96	92	100		0.110522	0.226219	0		100	100	100		100	100	100		0	0	0		1.01705	1.01705	1.01705		-0.909618	-0.909618	-0.909618
BM_GBS_421	100	100	100		92	96	92		0.221045	0.11311	0.226847		100	100	100		100	100	100		0	0	0		1.01705	1.01705	1.01705		-0.909618	-0.909618	-0.909618
BM_GBS_422	100	100	96		0	4	0		2.76306	2.71463	2.83559		100	100	96		4	4	4		4.12049	4.25355	4.23889		-1.77681	-1.77681	-1.77681		1.6846	1.89281	1.75452
BM_GBS_423	100	100	100		44	44	56		1.54731	1.58353	1.24766		100	100	100		64	68	80		1.54518	1.41785	0.884638		-0.676847	-0.608788	-0.356379		0.661591	0.634968	0.374431
BM_GBS_424	96	100	92		96	84	96		0	0.452438	-0.123287		100	100	100		100	92	100		0	0.354462	0		1.01705	0.0553767	1.01705		-0.909618	0.0225165	-0.909618
BM_GBS_425	96	100	96		80	76	92		0.460509	0.678658	0.11815		96	100	96		92	88	100		0.178841	0.531693	-0.1843		0.0553767	-0.121313	1.01705		-0.153513	0.182056	-2.02698
BM_GBS_426	100	100	100		100	100	96		0	0	0.113424		100	100	100		100	100	96		0	0	0.176928		1.01705	1.01705	0.32259		-0.909618	-0.909618	-0.29308
BM_GBS_427	100	100	100		88	84	68		0.331567	0.452438	0.907389		100	100	100		96	88	80		0.171687	0.531693	0.884638		0.32259	-0.121313	-0.356379		-0.387544	0.182056	0.374431
BM_GBS_428	96	100	100		92	80	72		0.115127	0.565548	0.793966		100	100	100		100	100	92		0	0	0.353855		1.01705	1.01705	0.0553767		-0.909618	-0.909618	-0.0412885
BM_GBS_430	88	100	100		92	96	92		-0.125593	0.11311	0.226847		100	100	100		100	100	100		0	0	0		1.01705	1.01705	1.01705		-0.909618	-0.909618	-0.909618
BM_GBS_431	100	100	100		92	80	36		0.221045	0.565548	1.81478		100	100	100		92	96	88		0.343374	0.177231	0.530783		0.0553767	0.32259	-0.121313		-0.100547	-0.203081	0.142132
BM_GBS_432	100	100	92		100	100	96		0	0	-0.123287		100	100	100		100	100	100		0	0	0		1.01705	1.01705	1.01705		-0.909618	-0.909618	-0.909618
BM_GBS_433	84	88	76		16	20	32		2.23676	2.18507	1.64166		96	100	100		80	84	88		0.715363	0.708925	0.530783		-0.356379	-0.250248	-0.121313		0.313708	0.290143	0.142132
BM_GBS_434	100	96	100		96	88	96		0.110522	0.235645	0.113424		100	100	100		100	100	100		0	0	0		1.01705	1.01705	1.01705		-0.909618	-0.909618	-0.909618
BM_GBS_435	100	100	100		16	8	12		2.32097	2.60152	2.49532		100	100	100		52	28	60		2.06024	3.19016	1.76928		-0.847518	-1.15765	-0.72604		0.834159	1.17806	0.733385
BM_GBS_436	96	96	100		44	68	36		1.49666	0.824757	1.81478		100	100	100		96	100	88		0.171687	0	0.530783		0.32259	1.01705	-0.121313		-0.387544	-0.909618	0.142132
BM_GBS_437	100	100	100		8	24	36		2.54201	2.14908	1.81478		100	100	100		20	24	44		3.43374	3.36739	2.47699		-1.34186	-1.24245	-0.972427		1.32362	1.27138	0.975441
BM_GBS_439	100	100	100		60	88	48		1.10522	0.339329	1.47451		100	100	100		80	88	56		0.858435	0.531693	1.9462		-0.356379	-0.121313	-0.780868		0.344409	0.182056	0.793657
BM_GBS_441	100	100	100		24	12	24		2.09992	2.48841	2.15505		100	100	100		44	44	44		2.40362	2.48124	2.47699		-0.972427	-0.972427	-0.972427		0.951566	0.999887	0.975441
BM_GBS_442	100	100	100		96	96	92		0.110522	0.11311	0.226847		100	100	100		100	100	96		0	0	0.176928		1.01705	1.01705	0.32259		-0.909618	-0.909618	-0.29308
BM_GBS_443	100	100	96		0	4	24		2.76306	2.71463	2.12669		100	100	100		8	4	28		3.9488	4.25355	3.1847		-1.59806	-1.77681	-1.15765		1.58805	1.89281	1.15582
BM_GBS_444	100	100	100		0	0	0		2.76306	2.82774	2.83559		100	100	100		4	20	4		4.12049	3.54462	4.24626		-1.77681	-1.34186	-1.77681		1.6846	1.37975	1.80003
BM_GBS_445	100	100	100		8	0	0		2.54201	2.82774	2.83559		100	100	100		12	28	44		3.77712	3.19016	2.47699		-1.51316	-1.15765	-0.972427		1.49284	1.17806	0.975441
BM_GBS_446	100	100	100		88	100	76		0.331567	0	0.680542		100	100	100		100	100	80		0	0	0.884638		1.01705	1.01705	-0.356379		-0.909618	-0.909618	0.374431
BM_GBS_447	100	100	96		84	68	80		0.442089	0.904877	0.472599		100	100	100		92	96	96		0.343374	0.177231	0.176928		0.0553767	0.32259	0.32259		-0.100547	-0.203081	-0.29308
BM_GBS_448	100	100	100		52	36	48		1.32627	1.80975	1.47451		100	100	100		72	68	56		1.20181	1.41785	1.9462		-0.536928	-0.608788	-0.780868		0.521819	0.634968	0.793657
BM_GBS_449	100	96	100		16	12	16		2.32097	2.47427	2.3819		100	100	100		60	48	84		1.71687	2.304	0.707711		-0.72604	-0.90537	-0.250248		0.717519	0.921028	0.253153
BM_GBS_450	100	100	100		96	84	92		0.110522	0.452438	0.226847		100	100	100		96	92	92		0.171687	0.354462	0.353855		0.32259	0.0553767	0.0553767		-0.387544	0.0225165	-0.0412885
BM_GBS_451	100	100	100		4	16	4		2.65253	2.3753	2.72217		100	100	100		4	20	12		4.12049	3.54462	3.89241		-1.77681	-1.34186	-1.51316		1.6846	1.37975	1.52806
BM_GBS_453	100	100	92		12	16	16		2.43149	2.3753	2.34244		100	100	96		12	20	16		3.77712	3.54462	3.68599		-1.51316	-1.34186	-1.43008		1.49284	1.37975	1.41972
BM_GBS_454	96	100	100		36	44	36		1.72691	1.58353	1.81478		100	100	100		36	56	48		2.74699	1.94954	2.30006		-1.0572	-0.780868	-0.90537		1.04741	0.814394	0.898326
BM_GBS_455	100	100	100		92	88	84		0.221045	0.339329	0.453695		100	100	100		96	88	84		0.171687	0.531693	0.707711		0.32259	-0.121313	-0.250248		-0.387544	0.182056	0.253153
BM_GBS_456	96	100	100		72	76	80		0.690764	0.678658	0.567118		100	100	100		100	96	96		0	0.177231	0.176928		1.01705	0.32259	0.32259		-0.909618	-0.203081	-0.29308
BM_GBS_457	100	100	100		76	76	72		0.663134	0.678658	0.793966		100	100	100		96	92	96		0.171687	0.354462	0.176928		0.32259	0.0553767	0.32259		-0.387544	0.0225165	-0.29308
BM_GBS_459	100	100	100		100	96	100		0	0.11311	0		100	100	100		100	100	100		0	0	0		1.01705	1.01705	1.01705		-0.909618	-0.909618	-0.909618
BM_GBS_460	100	100	100		92	96	96		0.221045	0.11311	0.113424		100	100	100		92	100	100		0.343374	0	0		0.0553767	1.01705	1.01705		-0.100547	-0.909618	-0.909618
BM_GBS_461	100	100	100		92	92	88		0.221045	0.226219	0.340271		100	100	100		100	100	100		0	0	0		1.01705	1.01705	1.01705		-0.909618	-0.909618	-0.909618
BM_GBS_462	100	100	100		100	100	100		0	0	0		100	100	100		100	100	100		0	0	0		1.01705	1.01705	1.01705		-0.909618	-0.909618	-0.909618
BM_GBS_464	100	100	100		68	84	92		0.884178	0.452438	0.226847		100	100	100		80	92	96		0.858435	0.354462	0.176928		-0.356379	0.0553767	0.32259		0.344409	0.0225165	-0.29308
BM_GBS_465	96	100	100		100	100	100		-0.115127	0	0		96	100	100		100	100	100		-0.178841	0	0		1.01705	1.01705	1.01705		-1.88167	-0.909618	-0.909618
BM_GBS_466	100	100	100		80	92	76		0.552611	0.226219	0.680542		100	100	100		96	92	80		0.171687	0.354462	0.884638		0.32259	0.0553767	-0.356379		-0.387544	0.0225165	0.374431
BM_GBS_468	100	96	96		68	84	96		0.884178	0.353467	0		100	100	100		80	88	100		0.858435	0.531693	0		-0.356379	-0.121313	1.01705		0.344409	0.182056	-0.909618
BM_GBS_469	100	100	100		96	92	92		0.110522	0.226219	0.226847		100	100	100		100	100	92		0	0	0.353855		1.01705	1.01705	0.0553767		-0.909618	-0.909618	-0.0412885
BM_GBS_470	100	96	100		40	40	64		1.65783	1.64951	1.02081		100	100	100		56	52	76		1.88856	2.12677	1.06157		-0.780868	-0.847518	-0.453138		0.766946	0.870583	0.470883
BM_GBS_471	100	96	96		96	100	96		0.110522	-0.117822	0		100	100	96		100	100	100		0	0	-0.1843		1.01705	1.01705	1.01705		-0.909618	-0.909618	-2.02698
BM_GBS_472	96	100	100		80	84	68		0.460509	0.452438	0.907389		100	100	100		80	84	68		0.858435	0.708925	1.41542		-0.356379	-0.250248	-0.608788		0.344409	0.290143	0.613311
BM_GBS_474	96	92	92		96	96	88		0	-0.122945	0.123287		100	100	100		100	96	96		0	0.177231	0.176928		1.01705	0.32259	0.32259		-0.909618	-0.203081	-0.29308
BM_GBS_475	100	100	100		100	84	100		0	0.452438	0		100	100	100		100	88	100		0	0.531693	0		1.01705	-0.121313	1.01705		-0.909618	0.182056	-0.909618
BM_GBS_476	92	80	76		8	16	4		2.52279	2.26219	2.68635		96	96	100		36	48	12		2.68261	2.21539	3.89241		-1.0572	-0.90537	-1.51316		1.03772	0.880216	1.52806
BM_GBS_477	100	100	96		80	84	96		0.552611	0.452438	0		100	100	100		100	100	100		0	0	0		1.01705	1.01705	1.01705		-0.909618	-0.909618	-0.909618
BM_GBS_478	96	100	100		68	84	88		0.805892	0.452438	0.340271		96	100	100		96	96	96		0	0.177231	0.176928		0.32259	0.32259	0.32259		-0.909618	-0.203081	-0.29308
BM_GBS_479	68	72	60		0	0	0		2.76306	2.82774	2.83559		100	92	84		4	0	0		4.12049	4.43078	4.42319		-1.77681	-2.23452	-2.23452		1.6846	2.61274	2.23452
BM_GBS_480	100	100	100		68	96	60		0.884178	0.11311	1.13424		100	100	100		84	100	84		0.686748	0	0.707711		-0.250248	1.01705	-0.250248		0.223234	-0.909618	0.253153
BM_GBS_481	100	100	100		12	28	36		2.43149	2.03597	1.81478		100	100	100		20	36	36		3.43374	2.8357	2.83084		-1.34186	-1.0572	-1.0572		1.32362	1.07042	1.05884
BM_GBS_482	100	100	100		4	4	12		2.65253	2.71463	2.49532		100	100	100		20	16	24		3.43374	3.72185	3.36163		-1.34186	-1.43008	-1.24245		1.32362	1.4621	1.23036
BM_GBS_484	100	100	100		12	36	12		2.43149	1.80975	2.49532		100	100	100		16	36	12		3.60543	2.8357	3.89241		-1.43008	-1.0572	-1.51316		1.40699	1.07042	1.52806
BM_GBS_485	100	100	100		28	12	48		1.9894	2.48841	1.47451		100	100	100		28	36	52		3.09037	2.8357	2.12313		-1.15765	-1.0572	-0.847518		1.13771	1.07042	0.854254
BM_GBS_486	100	100	100		100	96	100		0	0.11311	0		100	100	100		100	96	100		0	0.177231	0		1.01705	0.32259	1.01705		-0.909618	-0.203081	-0.909618
BM_GBS_487	100	96	96		76	60	88		0.663134	1.0604	0.236299		100	100	100		100	100	100		0	0	0		1.01705	1.01705	1.01705		-0.909618	-0.909618	-0.909618
BM_GBS_489	88	92	100		84	92	92		0.125593	0	0.226847		100	100	100		88	96	92		0.515061	0.177231	0.353855		-0.121313	0.32259	0.0553767		0.0948913	-0.203081	-0.0412885
BM_GBS_490	100	96	96		4	0	4		2.65253	2.82774	2.71744		100	100	100		12	4	4		3.77712	4.25355	4.24626		-1.51316	-1.77681	-1.77681		1.49284	1.89281	1.80003
BM_GBS_491	100	100	92		32	20	48		1.87888	2.26219	1.35615		100	100	92		76	48	84		1.03012	2.304	0.384625		-0.453138	-0.90537	-0.250248		0.439665	0.921028	0.0675953
BM_GBS_492	100	100	100		12	20	24		2.43149	2.26219	2.15505		100	100	100		20	24	24		3.43374	3.36739	3.36163		-1.34186	-1.24245	-1.24245		1.32362	1.27138	1.23036
BM_GBS_493	100	100	100		100	100	96		0	0	0.113424		100	100	100		100	100	96		0	0	0.176928		1.01705	1.01705	0.32259		-0.909618	-0.909618	-0.29308
BM_GBS_494	100	100	100		80	60	84		0.552611	1.1311	0.453695		100	100	100		84	64	84		0.686748	1.59508	0.707711		-0.250248	-0.676847	-0.250248		0.223234	0.698235	0.253153
BM_GBS_495	100	100	100		76	92	96		0.663134	0.226219	0.113424		100	100	100		80	100	100		0.858435	0	0		-0.356379	1.01705	1.01705		0.344409	-0.909618	-0.909618
BM_GBS_496	32	36	36		0	0	0		2.76306	2.82774	2.83559		88	68	96		0	4	0		4.29218	4.17014	4.42319		-2.23452	-1.77681	-2.23452		2.03435	1.73729	2.23452
BM_GBS_497	88	100	100		80	80	76		0.251187	0.565548	0.680542		88	100	100		80	96	88		0.390198	0.177231	0.530783		-0.356379	0.32259	-0.121313		0.0694759	-0.203081	0.142132
BM_GBS_498	96	100	96		28	20	56		1.95717	2.26219	1.1815		100	100	100		68	92	92		1.3735	0.354462	0.353855		-0.608788	0.0553767	0.0553767		0.591938	0.0225165	-0.0412885
BM_GBS_499	24	60	28		0	0	0		2.76306	2.82774	2.83559		100	96	92		0	0	0		4.29218	4.43078	4.42319		-2.23452	-2.23452	-2.23452		2.03435	2.61274	2.23452
BM_GBS_500	16	20	28		0	0	0		2.76306	2.82774	2.83559		96	84	92		0	0	4		4.29218	4.43078	4.23088		-2.23452	-2.23452	-1.77681		2.03435	2.61274	1.74584
BM_GBS_501	68	72	76		0	0	0		2.76306	2.82774	2.83559		96	96	96		0	0	0		4.29218	4.43078	4.42319		-2.23452	-2.23452	-2.23452		2.03435	2.61274	2.23452
BM_GBS_502	40	36	60		0	0	0		2.76306	2.82774	2.83559		88	76	96		0	0	0		4.29218	4.43078	4.42319		-2.23452	-2.23452	-2.23452		2.03435	2.61274	2.23452
BM_GBS_503	96	100	100		24	44	36		2.07229	1.58353	1.81478		100	100	100		100	100	100		0	0	0		1.01705	1.01705	1.01705		-0.909618	-0.909618	-0.909618
BM_GBS_504	100	100	100		32	32	28		1.87888	1.92286	2.04163		100	100	100		68	72	72		1.3735	1.24062	1.23849		-0.608788	-0.536928	-0.536928		0.591938	0.558728	0.538012
BM_GBS_505	100	96	92		0	0	0		2.76306	2.82774	2.83559		100	96	92		0	4	0		4.29218	4.24616	4.42319		-2.23452	-1.77681	-2.23452		2.03435	1.76333	2.23452
BM_GBS_506	88	84	88		52	68	48		1.13034	0.538617	1.28891		96	92	100		92	96	88		0.178841	-0.192643	0.530783		0.0553767	0.32259	-0.121313		-0.153513	-2.49139	0.142132
BM_GBS_507	96	100	100		0	0	0		2.76306	2.82774	2.83559		96	100	100		8	4	4		3.93449	4.25355	4.24626		-1.59806	-1.77681	-1.77681		1.56529	1.89281	1.80003
BM_GBS_508	88	100	96		24	44	40		2.0095	1.58353	1.65409		92	100	100		56	92	76		1.67955	0.354462	1.06157		-0.780868	0.0553767	-0.453138		0.710257	0.0225165	0.470883
BM_GBS_509	100	100	100		0	0	0		2.76306	2.82774	2.83559		100	100	100		16	24	32		3.60543	3.36739	3.00777		-1.43008	-1.24245	-1.10086		1.40699	1.27138	1.10776
BM_GBS_510	96	100	100		24	48	8		2.07229	1.47042	2.60874		96	100	100		28	60	24		3.04029	1.77231	3.36163		-1.15765	-0.72604	-1.24245		1.1288	0.746956	1.23036
BM_GBS_511	100	100	100		8	16	4		2.54201	2.3753	2.72217		100	100	100		84	60	68		0.686748	1.77231	1.41542		-0.250248	-0.72604	-0.608788		0.223234	0.746956	0.613311
BM_GBS_512	100	100	100		8	20	20		2.54201	2.26219	2.26847		100	100	100		8	24	20		3.9488	3.36739	3.53855		-1.59806	-1.24245	-1.34186		1.58805	1.27138	1.36056
BM_GBS_513	100	100	96		48	40	40		1.43679	1.69664	1.65409		100	100	96		96	84	92		0.171687	0.708925	0.1843		0.32259	-0.250248	0.0553767		-0.387544	0.290143	-0.146871
BM_GBS_514	100	96	96		92	96	80		0.221045	0	0.472599		100	96	100		100	100	88		0	-0.184616	0.530783		1.01705	1.01705	-0.121313		-0.909618	-2.24605	0.142132
BM_GBS_515	100	100	96		44	64	56		1.54731	1.01799	1.1815		100	100	100		100	100	100		0	0	0		1.01705	1.01705	1.01705		-0.909618	-0.909618	-0.909618
BM_GBS_516	96	100	88		8	12	8		2.5328	2.48841	2.57781		96	100	100		48	28	32		2.14609	3.19016	3.00777		-0.90537	-1.15765	-1.10086		0.877455	1.17806	1.10776
BM_GBS_517	96	68	96		0	0	0		2.76306	2.82774	2.83559		100	92	100		4	0	0		4.12049	4.43078	4.42319		-1.77681	-2.23452	-2.23452		1.6846	2.61274	2.23452
BM_GBS_518	96	92	100		36	0	32		1.72691	2.82774	1.9282		100	100	100		84	68	92		0.686748	1.41785	0.353855		-0.250248	-0.608788	0.0553767		0.223234	0.634968	-0.0412885
BM_GBS_519	100	100	100		12	4	12		2.43149	2.71463	2.49532		100	100	100		32	4	24		2.91868	4.25355	3.36163		-1.10086	-1.77681	-1.24245		1.0906	1.89281	1.23036
BM_GBS_520	100	96	92		76	88	92		0.663134	0.235645	0		100	100	92		92	100	96		0.343374	0	-0.192313		0.0553767	1.01705	0.32259		-0.100547	-0.909618	-2.4331
BM_GBS_521	96	100	100		24	36	16		2.07229	1.80975	2.3819		100	100	100		72	80	60		1.20181	0.886156	1.76928		-0.536928	-0.356379	-0.72604		0.521819	0.400725	0.733385
BM_GBS_522	100	100	96		100	92	76		0	0.226219	0.590748		100	100	96		100	100	96		0	0	0		1.01705	1.01705	0.32259		-0.909618	-0.909618	-0.909618
BM_GBS_523	100	100	100		84	60	24		0.442089	1.1311	2.15505		100	100	100		100	80	92		0	0.886156	0.353855		1.01705	-0.356379	0.0553767		-0.909618	0.400725	-0.0412885
BM_GBS_524	100	96	96		0	0	8		2.76306	2.82774	2.59929		100	96	96		4	16	24		4.12049	3.69232	3.31739		-1.77681	-1.43008	-1.24245		1.6846	1.42747	1.20671
