# Supplementary material for: Genome-wide association study of salt tolerance at the seed germination stage in lettuce
Source: PLoS One. 2024 Oct 18;19(10):e0308818. doi: 10.1371/journal.pone.0308818 (PMC11488735; doi:10.1371/journal.pone.0308818)
Supplement: S1 Table — (XLSX) [file pone.0308818.s005.xlsx]

## Sheet: Lettuce_TaxaList-445
S1 Table. List of the 445 Lactuca accessions used for GBS
aAbbreviations: BAT, Batavia; BUT, Butterhead; CRP, Crisphead; LAT, Latin; LEF, Leaf; LOB, Lobbed, PRI, Primitive; PER, L. perennis; ROM, Romaine; STM, Stem; SER, L. serriola; TRA,Transition; UND, Undetermined
Custom ID	Horticultural typea	PI/W6	Accession name	Species	Place of Origin
BM_GBS_1	LEF		85-45 RZ	L. sativa	Netherlands
BM_GBS_2	CRP		Acacia	L. sativa	United States
BM_GBS_3	CRP	PI 566915	Ace	L. sativa	United States
BM_GBS_4	BUT		Action	L. sativa	Netherlands
BM_GBS_5	BUT		Alize	L. sativa
BM_GBS_6	BUT		Amanda Plus	L. sativa	Czechia
BM_GBS_7	CRP		Amaral78-A	L. sativa	United States
BM_GBS_9	BUT		Amber	L. sativa	Netherlands
BM_GBS_10	CRP	PI 578881	Annie	L. sativa	United States
BM_GBS_12	CRP		Anzao	L. sativa
BM_GBS_13	BUT		Arabel	L. sativa	Netherlands
BM_GBS_14	BUT		Arctic	L. sativa
BM_GBS_16	CRP	PI 556998	Arizona 90	L. sativa	United States
BM_GBS_17	CRP	PI 536798	Arizona Sunbright	L. sativa	United States
BM_GBS_18	BUT		Arthur	L. sativa
BM_GBS_19	BUT	PI 289044	Attrakio	L. sativa	Hungary
BM_GBS_20	BUT		Aurora	L. sativa
BM_GBS_21	LEF		Australian Yellow	L. sativa	United States
BM_GBS_22	LEF	PI 634664	Australischer Gelber	L. sativa	Germany
BM_GBS_23	BUT		Averya	L. sativa	France
BM_GBS_25	LEF		Axon	L. sativa	Netherlands
BM_GBS_26	STM	W6 29802	Balady Aswan B.S	L. sativa	Egypt
BM_GBS_27	ROM		Balady Aswan Green	L. sativa
BM_GBS_28	STM	W6 29803	Balady Banha	L. sativa	Egypt
BM_GBS_29	ROM		Balady Barrage	L. sativa	Egypt
BM_GBS_30	ROM	PI 288244	Balady	L. sativa	Egypt
BM_GBS_31	ROM	PI 667835	Balady Cairo	L. sativa	Egypt
BM_GBS_32	LEF		Balady Melig	L. sativa	Egypt
BM_GBS_33	LEF		Balady Zakazik	L. sativa	Egypt
BM_GBS_34	BUT		Baldina	L. sativa	Netherlands
BM_GBS_35	CRP		Ballade	L. sativa	United States
BM_GBS_36	BUT		Ballerina	L. sativa	Netherlands
BM_GBS_37	BUT		Baronet	L. sativa	United Kingdom
BM_GBS_38	LEF		Barry	L. sativa	Netherlands
BM_GBS_39	LEF	PI 667837	Batavia Flavia	L. sativa	France
BM_GBS_40	LEF	PI 634667	Batavia Gloire du Dauphine	L. sativa	France
BM_GBS_41	LEF		Batavian Cybele	L. sativa	United States
BM_GBS_42	CRP		Belle Star	L. sativa	Japan
BM_GBS_43	LEF		Bellisimo	L. sativa
BM_GBS_44	ROM	PI 633998	Beretta	L. sativa	United States
BM_GBS_45	LEF		Bergamo	L. sativa
BM_GBS_46	ROM	PI 634670	Blonda Lenta A Montare	L. sativa	France
BM_GBS_47	CRP		Black Velvet	L. sativa	United Kingdom
BM_GBS_48	LEF	PI 612978	BlackJack MT	L. sativa	United States
BM_GBS_49	CRP	PI 595584	Blanco	L. sativa	United States
BM_GBS_50	BUT	PI 634672	Bourguignonne	L. sativa	France
BM_GBS_51	BUT		Brazil 221	L. sativa	United States
BM_GBS_52	LEF	PI 673037	Bronze Arrowhead	L. sativa	United States
BM_GBS_53	LEF	PI 536781	Bronze Beauty	L. sativa	United States
BM_GBS_57	LEF	PI 613595	Calviac	L. sativa	Netherlands
BM_GBS_58	CRP	PI 631488	Campionas	L. sativa	Netherlands
BM_GBS_59	CRP	W6 38935	Cannery Row	L. sativa	United States
BM_GBS_60	LEF	PI 599364	Carnival	L. sativa	United States
BM_GBS_61	ROM		Cartan	L. sativa	Netherlands
BM_GBS_62	PRI	PI 251246		L. sativa	Egypt
BM_GBS_63	BUT		Irene	L. sativa	Sweden
BM_GBS_64	CRP	PI 601292	Chieftain	L. sativa	United States
BM_GBS_65	CRP		Cibola	L. sativa
BM_GBS_66	LEF	PI 615061	Cocarde Red Oakleaf	L. sativa	United States
BM_GBS_67	LEF	PI 568252	Condor	L. sativa	United States
BM_GBS_68	ROM	PI 536858	Cordon Bleu	L. sativa	United States
BM_GBS_69	ROM	PI 612638	Cornell	L. sativa	United States
BM_GBS_70	CRP	PI 595105	Cowboy M.T.	L. sativa	United States
BM_GBS_71	CRP	PI 631465	Coyote	L. sativa	United States
BM_GBS_72	ROM	PI 657646	Craquante D'Avignon	L. sativa	United States
BM_GBS_73	CRP		Crispa	L. sativa	Netherlands
BM_GBS_74	CRP	PI 596705	Crispy	L. sativa	United States
BM_GBS_75	BUT	PI 441729	Aurelia	L. sativa	France
BM_GBS_76	LEF		Darchiu	L. sativa
BM_GBS_77	ROM		Darkland	L. sativa
BM_GBS_78	ROM		De Morges Braun	L. sativa	United States
BM_GBS_79	ROM	PI 667691	Defender	L. sativa	United States
BM_GBS_80	BUT		Bertane	L. sativa	Netherlands
BM_GBS_81	CRP	PI 585218	Diamond M.T.	L. sativa	United States
BM_GBS_82	BUT		Diego	L. sativa	Netherlands
BM_GBS_83	CRP		Dorado	L. sativa
BM_GBS_84	CRP	PI 536829	Drumhead White Cabbage	L. sativa	United States
BM_GBS_85	CRP	PI 628968	Durango	L. sativa	Netherlands
BM_GBS_86	LEF	W6 3754	Dutch Leaf	L. sativa	United States
BM_GBS_87	CRP	PI 601183	Dynasty	L. sativa	United States
BM_GBS_88	CRP		E 4226	L. sativa	United States
BM_GBS_89	BUT		E 6155	L. sativa	Netherlands
BM_GBS_90	BUT		Cazard	L. sativa	Netherlands
BM_GBS_91	BUT		Edogawa Salad	L. sativa	Japan
BM_GBS_92	ROM		Egyptian Lactuca	L. sativa
BM_GBS_93	ROM	PI 536782	Eiffel Tower	L. sativa	United States
BM_GBS_94	BUT		Elizabeth	L. sativa
BM_GBS_96	ROM		Emerald Gem	L. sativa	United States
BM_GBS_97	CRP		Empire 2000	L. sativa	United States
BM_GBS_98	BUT		Encanto	L. sativa
BM_GBS_99	LEF		E 0183	L. sativa	Netherlands
BM_GBS_100	ROM		Erthel	L. sativa	Netherlands
BM_GBS_101	LEF	PI 613577	Eruption	L. sativa	Netherlands
BM_GBS_102	LEF		Everglades	L. sativa	United States
BM_GBS_103	CRP	W6 29840	Fairtron	L. sativa	United States
BM_GBS_105	ROM		FL. 49678	L. sativa	United States
BM_GBS_108	CRP		Formidana	L. sativa	Denmark
BM_GBS_110	CRP	PI 543967	Forty-niner	L. sativa	United States
BM_GBS_111	ROM		Freckless	L. sativa
BM_GBS_113	ROM		Garant	L. sativa	Germany
BM_GBS_114	CRP		Fle 2933	L. sativa	United States
BM_GBS_115	LEF	PI 601112	Genecorp Green	L. sativa	United States
BM_GBS_116	CRP		Gladys	L. sativa
BM_GBS_118	ROM	PI 630943	Gorilla	L. sativa	United States
BM_GBS_121	CRP	PI 635073	Green Lake	L. sativa	United States
BM_GBS_122	ROM	PI 601336	Green Towers	L. sativa	United States
BM_GBS_123	LEF	PI 590940	Green Vision	L. sativa	United States
BM_GBS_124	CRP		Greenback	L. sativa
BM_GBS_125	LEF		Grenobloise N 65	L. sativa
BM_GBS_126	CRP	PI 619191	Heritage	L. sativa	United States
BM_GBS_127	BUT		Herm	L. sativa	Czechia
BM_GBS_128	CRP	PI 633432	Home run	L. sativa	United States
BM_GBS_131	CRP	PI 536860	Iceberg	L. sativa	United States
BM_GBS_132	CRP		Jack Ice	L. sativa
BM_GBS_133	BUT		Jantar	L. sativa	Czechia
BM_GBS_134	ROM	PI 667700	Jericho	L. sativa	United States
BM_GBS_136	ROM	PI 595620	King Henry	L. sativa	United States
BM_GBS_138	BUT		Kitty	L. sativa	Netherlands
BM_GBS_139	LEF		Kristine	L. sativa	Netherlands
BM_GBS_140	LEF		Krizabri	L. sativa	Netherlands
BM_GBS_141	CRP	PI 289047	Laibachie Jeges	L. sativa	Germany
BM_GBS_143	LEF		Magalie	L. sativa	Netherlands
BM_GBS_144	LEF		Malibu	L. sativa	Netherlands
BM_GBS_145	CRP	PI 678886	Malika	L. sativa	France
BM_GBS_146	BUT		Mantilia	L. sativa	Netherlands
BM_GBS_148	LEF		Mariachi AMR	L. sativa	Netherlands
BM_GBS_149	LEF		Marimba	L. sativa	Netherlands
BM_GBS_151	CRP	PI 554660	Marvel	L. sativa	United States
BM_GBS_154	LEF	PI 612150	Mendoza	L. sativa	Netherlands
BM_GBS_155	CRP	PI 543969	Mesa 659	L. sativa	United States
BM_GBS_157	LEF	PI 536747	Mignonette Green	L. sativa	United States
BM_GBS_158	BUT		Mirena	L. sativa	Netherlands
BM_GBS_159	BUT		Miros	L. sativa
BM_GBS_160	CRP	PI 596704	Mission	L. sativa	United States
BM_GBS_162	ROM	PI 667703	Monster White	L. sativa	United States
BM_GBS_163	CRP	PI 536855	Monterey	L. sativa	United States
BM_GBS_164	LEF	PI 261655	Grand Rapids	L. sativa	Netherlands
BM_GBS_166	LEF	W6 29883	New Red Fire	L. sativa	United States
BM_GBS_167	CRP	PI 536748	New York	L. sativa	United States
BM_GBS_168	CRP		New York 515 Improved	L. sativa	United States
BM_GBS_169	BUT		Nordia	L. sativa	Norway
BM_GBS_170	BUT		Oberto	L. sativa	Netherlands
BM_GBS_171	BUT		Okayama Salad	L. sativa	Japan
BM_GBS_172	BUT		Oleta	L. sativa	Netherlands
BM_GBS_173	BUT		Olivia	L. sativa	Netherlands
BM_GBS_174	BUT		Opera	L. sativa	Netherlands
BM_GBS_175	BUT		Oresto	L. sativa	Netherlands
BM_GBS_176	CRP		P1871-2627	L. sativa
BM_GBS_177	ROM		P2018-3606	L. sativa
BM_GBS_178	CRP	PI 619427	Pacer	L. sativa	United States
BM_GBS_179	ROM		Padox	L. sativa	France
BM_GBS_180	ROM		Paramount	L. sativa
BM_GBS_181	BUT		Parmanta	L. sativa	Netherlands
BM_GBS_182	BUT		Pascal	L. sativa
BM_GBS_183	LEF		Green Deer Tongue	L. sativa
BM_GBS_184	LEF		P.G. LETTUCE	L. sativa
BM_GBS_185	ROM		PIC 454	L. sativa
BM_GBS_186	LEF	PI 503623	Pirat	L. sativa	Germany
BM_GBS_187	BUT		Plenos	L. sativa	Netherlands
BM_GBS_188	BUT		Plevanos	L. sativa	Netherlands
BM_GBS_189	CRP		Ponderosa, M.T.	L. sativa
BM_GBS_190	CRP	PI 678891	Portage	L. sativa	United States
BM_GBS_191	BUT		Prestine	L. sativa	France
BM_GBS_193	CRP	PI 536864	Primaverde	L. sativa	United States
BM_GBS_194	ROM		PRO 421	L. sativa
BM_GBS_195	CRP		PRO 869	L. sativa
BM_GBS_196	BUT		Profit	L. sativa	Netherlands
BM_GBS_197	CRP	PI 536758	Progress	L. sativa	United States
BM_GBS_198	CRP		Puget Pride	L. sativa	United States
BM_GBS_199	LEF		ReFFETTO Red	L. sativa
BM_GBS_202	CRP		Rakoport	L. sativa	Japan
BM_GBS_204	CRP	W6 29899	Red Coach	L. sativa	United States
BM_GBS_205	LEF		Red Dog	L. sativa
BM_GBS_206	STM		Hua Ye Wo Sun	L. sativa	China
BM_GBS_207	ROM		Red Hot Cos	L. sativa	United States
BM_GBS_209	LEF		Redder Ruffled Oak	L. sativa
BM_GBS_210	LEF	PI 590574	Redina	L. sativa	Netherlands
BM_GBS_211	BUT		Reflex	L. sativa
BM_GBS_212	BUT		Regola	L. sativa	Netherlands
BM_GBS_213	BUT		Reichenauer Winter	L. sativa	Netherlands
BM_GBS_214	BUT		Remco	L. sativa	Netherlands
BM_GBS_215	ROM	PI 613591	Remiac	L. sativa	Netherlands
BM_GBS_216	BUT		Renate	L. sativa	Netherlands
BM_GBS_217	BUT		Reskia	L. sativa	Netherlands
BM_GBS_218	BUT		Respons	L. sativa	France
BM_GBS_219	CRP		Rico	L. sativa	United States
BM_GBS_220	LEF		Ritsa	L. sativa
BM_GBS_221	BUT		Rodas	L. sativa	Netherlands
BM_GBS_222	ROM		Roma	L. sativa	Spain
BM_GBS_223	ROM		Romabella No 135	L. sativa	Italy
BM_GBS_225	ROM		Romaine Romera	L. sativa	France
BM_GBS_226	ROM		Romaine SSC 1156	L. sativa
BM_GBS_227	ROM		Romana Larga Verde	L. sativa	Spain
BM_GBS_228	ROM	PI 665205	Romaverde	L. sativa	United States
BM_GBS_229	ROM		Rome 61	L. sativa
BM_GBS_230	ROM	PI 557555	Romulus	L. sativa	United States
BM_GBS_231	ROM	PI 601592	Rosalita	L. sativa	United States
BM_GBS_232	LEF	PI 615070	Rossi Di Trento	L. sativa	United States
BM_GBS_233	ROM	PI 612653	Rubens Red	L. sativa	United States
BM_GBS_234	ROM	PI 634552	Rubicon	L. sativa	United States
BM_GBS_235	ROM		Safir	L. sativa	Czechia
BM_GBS_236	CRP	PI 635076	Salad Crisp M.I	L. sativa	United States
BM_GBS_237	LEF		Salat Azura	L. sativa	Germany
BM_GBS_240	CRP	PI 667817	Salinas 88	L. sativa	United States
BM_GBS_241	CRP		Saloon	L. sativa	Japan
BM_GBS_242	BUT	W6 3726	Sangria	L. sativa	United States
BM_GBS_243	LEF	PI 617953	Self-Seeding	L. sativa	United States
BM_GBS_245	LEF	PI 596572	Shining Star*	L. sativa	United States
BM_GBS_247	ROM		Sigma Head	L. sativa	United Kingdom
BM_GBS_249	LEF		SLE 9701	L. sativa	Japan
BM_GBS_250	BUT	PI 536740	Imperial 17	L. sativa	United States
BM_GBS_251	BUT	PI 320467	Smaragd	L. sativa	Netherlands
BM_GBS_252	CRP	PI 612430	Sniper	L. sativa	United States
BM_GBS_253	ROM		Solar	L. sativa	Netherlands
BM_GBS_254	ROM		South Bay 1490	L. sativa	United States
BM_GBS_255	BUT		South Down 5B	L. sativa	United Kingdom
BM_GBS_256	BUT		Stentor	L. sativa	Netherlands
BM_GBS_257	CRP	PI 564533	Stinger	L. sativa	United States
BM_GBS_258	CRP		Strada	L. sativa	Netherlands
BM_GBS_259	BUT		Strofe	L. sativa	Netherlands
BM_GBS_260	CRP	PI 614867	Sumida 626	L. sativa	United States
BM_GBS_261	CRP		Summer-Land	L. sativa
BM_GBS_263	BUT		Supreem	L. sativa	Netherlands
BM_GBS_264	BUT		Szombathelyi	L. sativa	Netherlands
BM_GBS_265	ROM		Taiwan	L. sativa
BM_GBS_266	CRP		Talisman	L. sativa	Netherlands
BM_GBS_267	BUT		Tardisix	L. sativa	Netherlands
BM_GBS_268	CRP	PI 632993	Telluride	L. sativa	Netherlands
BM_GBS_270	CRP		Tier 4 Buds	L. sativa
BM_GBS_271	BUT		Tom Pouce	L. sativa	Netherlands
BM_GBS_273	CRP		Topiak	L. sativa
BM_GBS_274	BUT		Troc	L. sativa	Netherlands
BM_GBS_275	BUT		Trocal	L. sativa	France
BM_GBS_276	ROM		Trout Back Traditional	L. sativa
BM_GBS_277	STM		Tsinmach	L. sativa
BM_GBS_278	BUT		Tuba	L. sativa	Netherlands
BM_GBS_279	BUT		Twellose Gele	L. sativa	Netherlands
BM_GBS_280	LEF	PI 562631	Two Star	L. sativa	United States
BM_GBS_281	SER		UC96US23	L. serriola
BM_GBS_282	CRP		UF 49674	L. sativa	United States
BM_GBS_283	LEF	PI 561182	Ultra Green	L. sativa	United States
BM_GBS_284	BUT		Unrivalled	L. sativa	United Kingdom
BM_GBS_285	LEF		Valeria	L. sativa	Germany
BM_GBS_287	ROM	PI 543959	Valmaine	L. sativa	United States
BM_GBS_288	LEF		Valpico(Desert)	L. sativa
BM_GBS_289	CRP	W6 29934	Val-Tex 54	L. sativa	United States
BM_GBS_290	BUT	W6 29936	Valuta	L. sativa	Netherlands
BM_GBS_291	CRP	PI 601312	Vancrisp	L. sativa	United States
BM_GBS_292	CRP		Vanity	L. sativa	Netherlands
BM_GBS_293	BUT	W6 3735	Vasco	L. sativa	Netherlands
BM_GBS_294	CRP	PI 593043	Venus	L. sativa	United States
BM_GBS_295	ROM	W6 3801	Victoria Black Seed	L. sativa	United States
BM_GBS_298	LEF	PI 601672	Vulcan	L. sativa	United States
BM_GBS_301	BUT		White Boston	L. sativa	United States
BM_GBS_303	CRP		Winter Select	L. sativa
BM_GBS_304	CRP		Winter Triumph Black Seeded	L. sativa	New Zealand
BM_GBS_305	CRP	PI 601472	Winter King	L. sativa	United States
BM_GBS_306	BUT	PI 665211	Wovo	L. sativa	Netherlands
BM_GBS_307	LEF	W6 29944	Xena	L. sativa	United States
BM_GBS_308	CRP	PI 601115	Yuma	L. sativa	United States
BM_GBS_309	ROM	PI 120938		L. sativa	Turkey
BM_GBS_310	LEF	PI 120957		L. sativa	Turkey
BM_GBS_311	ROM	PI 140398		L. sativa	Iran
BM_GBS_312	ROM	PI 146071		L. sativa	Iran
BM_GBS_313	LEF	PI 164939		L. sativa	Turkey
BM_GBS_314	ROM	PI 165063		L. sativa	Turkey
BM_GBS_315	ROM	PI 167148		L. sativa	Turkey
BM_GBS_316	LEF	PI 169497		L. sativa	Turkey
BM_GBS_317	LEF	PI 169508		L. sativa	Turkey
BM_GBS_318	TRA	PI 169510c		L. sativa	Turkey
BM_GBS_319	LEF	PI 169512		L. sativa	Turkey
BM_GBS_320	LEF	PI 169515		L. sativa	Turkey
BM_GBS_321	ROM	PI 171666		L. sativa	Turkey
BM_GBS_322	LEF	PI 171671		L. sativa	Turkey
BM_GBS_323	LEF	PI 171675		L. sativa	Turkey
BM_GBS_324	LEF	PI 171676		L. sativa	Turkey
BM_GBS_337	LEF	PI 177419		L. sativa	Turkey
BM_GBS_338	LEF	PI 177422		L. sativa	Turkey
BM_GBS_339	ROM	PI 177424a		L. sativa	Turkey
BM_GBS_340	LEF	PI 177425c		L. sativa	Turkey
BM_GBS_341	ROM	PI 178922a		L. sativa	Turkey
BM_GBS_343	LEF	PI 179296c		L. sativa	Turkey
BM_GBS_345	ROM	PI 182209		L. sativa	Turkey
BM_GBS_346	ROM	PI 183684		L. sativa	Turkey
BM_GBS_347	ROM	PI 183684b		L. sativa	Turkey
BM_GBS_348	LEF	PI 184789		L. sativa	Netherlands
BM_GBS_349	PRI	PI 187238a		L. sativa	Belgium
BM_GBS_350	LEF	PI 187238		L. sativa	Belgium
BM_GBS_351	LEF	PI 204585		L. sativa	Turkey
BM_GBS_352	ROM	PI 204706		L. sativa	Turkey
BM_GBS_353	LEF	PI 212099		L. sativa	Afghanistan
BM_GBS_354	STM	PI 222254		L. sativa	Iran
BM_GBS_355	ROM	PI 223379		L. sativa	Iran
BM_GBS_356	ROM	PI 229762		L. sativa	Iran
BM_GBS_357	PRI	PI 250427	Detenicka Atrakce	L. sativa	Czechia
BM_GBS_358	MX	PI 250428	Melnicky Kral Maje	L. sativa	Czechia
BM_GBS_359	PRI	PI 251798b		L. sativa	Italy
BM_GBS_360	ROM	PI 257289		L. sativa	Spain
BM_GBS_361	ROM	PI 258816		L. sativa	Russia
BM_GBS_362	LAT	PI 263869		L. sativa	Greece
BM_GBS_363	LEF	PI 266963		L. sativa
BM_GBS_364	STM	PI 269499		L. sativa	Pakistan
BM_GBS_365	ROM	PI 270077		L. sativa
BM_GBS_366	TRA	PI 271940b		L. sativa	Czechia
BM_GBS_367	PRI	PI 273579		L. sativa	Italy
BM_GBS_368	LEF	PI 273589	Angustana	L. sativa	Denmark
BM_GBS_369	LEF	PI 273596		L. sativa	Germany
BM_GBS_371	BUT	PI 273606	Treibsalat Presto	L. sativa	Germany
BM_GBS_372	LEF	PI 274372		L. sativa	Russia
BM_GBS_373	BUT	PI 274416	Capitata	L. sativa	Romania
BM_GBS_374	SER	PI 274808	Himachal Pradesh	L. serriola	India
BM_GBS_375	ROM	PI 278065		L. sativa	Turkey
BM_GBS_376	ROM	PI 278070		L. sativa	Turkey
BM_GBS_377	ROM	PI 278073		L. sativa	Turkey
BM_GBS_378	ROM	PI 278081a		L. sativa	Turkey
BM_GBS_379	ROM	PI 278083		L. sativa	Turkey
BM_GBS_380	ROM	PI 278084a		L. sativa	Turkey
BM_GBS_381	ROM	PI 278086		L. sativa	Turkey
BM_GBS_382	ROM	PI 278097		L. sativa	Turkey
BM_GBS_383	ROM	PI 278100		L. sativa	Turkey
BM_GBS_384	ROM	PI 278102		L. sativa	Turkey
BM_GBS_386	ROM	PI 278111a		L. sativa	Turkey
BM_GBS_387	ROM	PI 278112		L. sativa	Turkey
BM_GBS_388	LEF	PI 284702	Urania	L. sativa	Sweden
BM_GBS_389	MX	PI 285650	As 44	L. sativa	Poland
BM_GBS_390	BUT	PI 285651b	Boettnera	L. sativa	Poland
BM_GBS_391	BUT	PI 285654		L. sativa	Poland
BM_GBS_393	LEF	PI 289016	Americanischer Brauner	L. sativa	Hungary
BM_GBS_394	LEF	PI 289017	Fruher, Gelber Krausblattriger	L. sativa	Hungary
BM_GBS_395	BUT	PI 289025	Prinz V. Lowenstein	L. sativa	Hungary
BM_GBS_396	BUT	PI 289027	Spat Aufschiessender Grosser Gelber	L. sativa	Hungary
BM_GBS_397	BUT	PI 289028	Stuttgarter Sommer	L. sativa	Hungary
BM_GBS_398	BUT	PI 289029	Viktoria	L. sativa	Hungary
BM_GBS_399	BUT	PI 289030a	Wischenauer Typ	L. sativa	Hungary
BM_GBS_400	ROM	PI 289031	Dippego	L. sativa	Hungary
BM_GBS_402	BUT	PI 289051	Vajfej	L. sativa	Hungary
BM_GBS_403	BUT	PI 289054	Huvelyk Matyi	L. sativa	Hungary
BM_GBS_404	BUT	PI 289060	San Rivale	L. sativa	Hungary
BM_GBS_405	TRA	PI 289063b	VII-60-2	L. sativa	Hungary
BM_GBS_406	LEF	PI 289064b	VII-63-2	L. sativa	Hungary
BM_GBS_407	LEF	PI 321013	White lettuce	L. sativa	Taiwan
BM_GBS_408	PER	PI 271940		L. perennis	Czechia
BM_GBS_410	BUT	PI 342447		L. sativa	Netherlands
BM_GBS_411	BUT	PI 342449		L. sativa	Netherlands
BM_GBS_412	BUT	PI 342452c		L. sativa	Netherlands
BM_GBS_415	BUT	PI 342460		L. sativa	Netherlands
BM_GBS_416	BUT	PI 342461		L. sativa	Netherlands
BM_GBS_417	LEF	PI 278091		L. sativa	Turkey
BM_GBS_418	ROM	PI 342479		L. sativa	Netherlands
BM_GBS_419	MX	PI 278106		L. sativa	Turkey
BM_GBS_420	BUT	PI 342491		L. sativa	Netherlands
BM_GBS_421	BAT	PI 342492		L. sativa	Netherlands
BM_GBS_422	BUT	PI 342498		L. sativa	Netherlands
BM_GBS_423	LEF	PI 342506		L. sativa	Netherlands
BM_GBS_424	BUT	PI 342517		L. sativa	Netherlands
BM_GBS_425	BUT	PI 342522a		L. sativa	Netherlands
BM_GBS_426	BUT	PI 342526		L. sativa	Netherlands
BM_GBS_427	BUT	PI 342530		L. sativa	Netherlands
BM_GBS_428	BUT	PI 342533		L. sativa	Netherlands
BM_GBS_430	BUT	PI 342536		L. sativa	Netherlands
BM_GBS_431	BUT	PI 342543		L. sativa	Netherlands
BM_GBS_432	ROM	PI 342552b		L. sativa	Netherlands
BM_GBS_433	LEF	PI 342555a		L. sativa	Netherlands
BM_GBS_434	BUT	PI 342558		L. sativa	Netherlands
BM_GBS_435	BAT	PI 344366	Kivincik Morul	L. sativa	Turkey
BM_GBS_436	LEF	PI 344449		L. sativa	Iraq
BM_GBS_437	BUT	PI 358002	Bela Stipska	L. sativa	Macedonia
BM_GBS_439	MX	PI 358013a	Srvena	L. sativa	Macedonia
BM_GBS_441	MX	PI 358018a	Glavicka	L. sativa	Macedonia
BM_GBS_442	BUT	PI 289022	Laurezianer	L. sativa	Hungary
BM_GBS_443	BUT	PI 358020	Solt Puter	L. sativa	Macedonia
BM_GBS_444	MX	PI 358022a	Zelka	L. sativa	Macedonia
BM_GBS_445	ROM	PI 358027	Marula Zelena	L. sativa	Macedonia
BM_GBS_446	BUT	PI 289032	Nochowska	L. sativa	Hungary
BM_GBS_447	ROM	PI 358029b	Bolta	L. sativa	Macedonia
BM_GBS_448	ROM	PI 358034	Evrejska	L. sativa	Macedonia
BM_GBS_449	LEF	PI 358041c	Mesana	L. sativa	Macedonia
BM_GBS_450	LEF	PI 372908b	Anita	L. sativa	Netherlands
BM_GBS_451	LEF	PI 373911a	Deci-Minor	L. sativa	Netherlands
BM_GBS_453	BUT	PI 373915	Solito	L. sativa	Netherlands
BM_GBS_454	BUT	PI 378140b		L. sativa	Romania
BM_GBS_455	ROM	PI 379364	Krivolacka	L. sativa	Macedonia
BM_GBS_456	ROM	PI 491017	WP 019	L. sativa	Turkey
BM_GBS_457	ROM	PI 491018	WP 020	L. sativa	Turkey
BM_GBS_459	BUT	PI 289041	Furchte Nicht	L. sativa	Hungary
BM_GBS_460	ROM	PI 491029	WP 030B	L. sativa	Turkey
BM_GBS_461	ROM	PI 491030	WP 031	L. sativa	Turkey
BM_GBS_462	ROM	PI 491035	WP 040	L. sativa	Turkey
BM_GBS_464	ROM	PI 491038	WP 046	L. sativa	Turkey
BM_GBS_465	ROM	PI 491039	WP 047	L. sativa	Turkey
BM_GBS_466	ROM	PI 491040	WP 049	L. sativa	Turkey
BM_GBS_468	ROM	PI 491047	WP 061	L. sativa	Turkey
BM_GBS_469	ROM	PI 491050	WP 064	L. sativa	Turkey
BM_GBS_470	ROM	PI 491056	WP 070	L. sativa	Turkey
BM_GBS_471	LEF	PI 491062	WP 075A	L. sativa	Turkey
BM_GBS_472	BUT	PI 342450		L. sativa	Netherlands
BM_GBS_474	LEF	PI 491074	WP 085	L. sativa	Turkey
BM_GBS_475	ROM	PI 491082	WP 090A	L. sativa	Turkey
BM_GBS_476	LOB	PI 491206		L.saligna	Greece
BM_GBS_477	ROM	PI 491214	WP 103	L. sativa	Greece
BM_GBS_478	ROM	PI 491220	WP 128	L. sativa	Greece
BM_GBS_479	SER	PI 491251	WP 156	L. serriola	Greece
BM_GBS_480	BUT	PI 342509		L. sativa	Netherlands
BM_GBS_481	LEF	PI 503623		L. sativa	Germany
BM_GBS_482	LEF	PI 503625	Prinz V. Loewenstein	L. sativa	Germany
BM_GBS_484	BUT	PI 503632	Tempo	L. sativa	Germany
BM_GBS_485	LEF	PI 503640	CSSR 1981:90	L. sativa	Russia
BM_GBS_486	BUT	PI 503643	Georgian SSR 1982:362	L. sativa	Russia
BM_GBS_487	BUT	PI 506303		L. sativa
BM_GBS_489	BUT	PI 342537		L. sativa	Netherlands
BM_GBS_490	CRP	PI 358004	Kadrava	L. sativa	Macedonia
BM_GBS_491	ROM	PI 358009a	Reckava Mesana	L. sativa	Macedonia
BM_GBS_492	ROM	PI 358033	Bela Marula	L. sativa	Macedonia
BM_GBS_493	BAT	PI 358036	Bucistinska	L. sativa	Macedonia
BM_GBS_494	ROM	PI 358039	CRNA Marula	L. sativa	Macedonia
BM_GBS_495	BUT	PI 368634	Stara	L. sativa	Macedonia
BM_GBS_496	TRA	PI 372894a	Ostinata	L. sativa	Netherlands
BM_GBS_497	BUT	PI 373914	Rapide	L. sativa	Netherlands
BM_GBS_498	STM	PI 419088	Tsiyie	L. sativa	China
BM_GBS_499	SER	PI 491120	WP 179	L. serriola	Turkey
BM_GBS_500	SER	PI 491125	WP 184	L. serriola	Turkey
BM_GBS_501	SER	PI 491128	WP 187	L. serriola	Turkey
BM_GBS_502	SER	PI 491155	WP 211A	L. serriola	Turkey
BM_GBS_503	LEF		Australian	L. sativa	United States
BM_GBS_504	BUT		Baba	L. sativa	Brazil
BM_GBS_505	BUT		Baccarat	L. sativa	Netherlands
BM_GBS_506	BUT	PI 536697	Bibb	L. sativa	United States
BM_GBS_507	CRP		Cal-West 80	L. sativa	New Zealand
BM_GBS_508	CRP		Imperial Triumph	L. sativa	United States
BM_GBS_509	CRP	PI 674754	Jade Black Seed	L. sativa	United States
BM_GBS_510	CRP		Kelly	L. sativa	Netherlands
BM_GBS_511	ROM		LG-3	L. sativa
BM_GBS_512	LEF	PI 536751	Oak leaf	L. sativa	United States
BM_GBS_513	LEF		Ocean Green	L. sativa
BM_GBS_514	CRP		Pagosa	L. sativa
BM_GBS_515	STM		Qing Pi Yuan	L. sativa
BM_GBS_516	CRP		Queen Crown	L. sativa	Japan
BM_GBS_517	LEF	PI 536764	Slobolt	L. sativa	United States
BM_GBS_518	CRP	PI 596346	Spreckels	L. sativa	United States
BM_GBS_519	BUT	PI 543970	Superbb	L. sativa	United States
BM_GBS_520	ROM	PI 665208	Tall Guzmaine	L. sativa	United States
BM_GBS_521	CRP		Valiant	L. sativa
BM_GBS_522	LEF		Versailles	L. sativa
BM_GBS_523	LEF	PI 536769	Waldmann's green	L. sativa	United States
BM_GBS_524	BUT		Weiner Meidin	L. sativa	Spain
