# Supplementary material for: Genome-wide association study of salt tolerance at the seed germination stage in lettuce
Source: PLoS One. 2024 Oct 18;19(10):e0308818. doi: 10.1371/journal.pone.0308818 (PMC11488735; doi:10.1371/journal.pone.0308818)
Supplement: S4 Table — (XLSX) [file pone.0308818.s008.xlsx]

## Sheet: S4 Table
S4 Table. Comparison of results obtained using GAPIT with 0, 1, 2 and 3 PCs in the GWAS models for the trait GR5d_S.
Using 0 PCs							Using 1 PC							Using 2 PCs							Using 3 PCs
Model	Chr	SNP Pos	P.value	"-log10(P)"	MAF	PVE %a	Modelb	Chr	SNP Pos	P.value	"-log10(P)"	MAF	PVE %	Model	Chr	SNP Pos	P.value	"-log10(P)"	MAF	PVE %	Model	Chr	SNP Pos	P.value	"-log10(P)"	MAF	PVE %
GLM	1	189209783	2.05e-07	6.68825	0.0719101	2.94e-09	GLM	1	79343928	3.40719e-07	6.4676	0.0662921	2.05819e-08	GLM	2	109644094	1.61225e-07	6.79257	0.0494382	0.216941	GLM	2	109644094	1.51656e-07	6.81914	0.0494382	0.196293
GLM	1	189249985	6.48e-07	6.18842	0.150562	0	GLM	1	79343933	3.40719e-07	6.4676	0.0662921	1.84582e-08	GLM	2	211635514	4.01538e-07	6.39627	0.0842697	0.00794232	GLM	2	211635514	4.12023e-07	6.38508	0.0842697	8.87836e-08
GLM	1	189250010	6.48e-07	6.18842	0.150562	0	GLM	1	79343955	3.40719e-07	6.4676	0.0662921	2.7058e-08	GLM	3	105586518	3.68533e-09	8.43352	0.241573	9.49049e-10	GLM	3	105586518	2.59928e-09	8.58515	0.241573	4.59787e-08
GLM	1	189322560	7.53e-07	6.12321	0.148315	0	GLM	1	79344097	3.40719e-07	6.4676	0.0662921	1.93049e-08	GLM	3	105586533	9.05249e-09	8.04323	0.24382	7.24597e-10	GLM	3	105586533	7.29631e-09	8.1369	0.24382	0
GLM	1	212011903	4.66e-07	6.33161	0.0662921	0	GLM	1	79709579	4.7637e-07	6.32206	0.0640449	0.0198372	GLM	3	227845008	3.53582e-07	6.45151	0.0651685	8.72332e-10	GLM	3	220305106	6.62373e-07	6.1789	0.0820225	0.0497798
GLM	2	22405080	1.11e-07	6.95468	0.147191	0.00854647	GLM	1	197673821	4.88648e-07	6.311	0.249438	0	GLM	4	43661309	3.433e-07	6.46433	0.0438202	0	GLM	3	227845008	2.0045e-07	6.69799	0.0651685	0.106237
GLM	2	22405088	6.51e-08	7.18642	0.147191	8.97e-10	GLM	1	197673834	5.61952e-07	6.2503	0.248315	0	GLM	4	44306293	6.03218e-07	6.21953	0.047191	0.237383	GLM	4	158343465	4.29943e-08	7.36659	0.0516854	1.0941e-10
GLM	2	22405302	8.97e-08	7.04721	0.147191	3.95e-08	GLM	2	22405080	9.35492e-08	7.02896	0.147191	0.013191	GLM	4	158343465	4.93121e-08	7.30705	0.0516854	3.46047e-08	GLM	4	158343611	4.29943e-08	7.36659	0.0516854	2.37879e-08
GLM	2	50087861	7.93e-07	6.10073	0.0573034	1.04e-07	GLM	2	22405088	5.64992e-08	7.24796	0.147191	0	GLM	4	158343611	4.93121e-08	7.30705	0.0516854	0	GLM	4	158343647	4.29943e-08	7.36659	0.0516854	6.55983e-07
GLM	2	109644094	1.47e-08	7.83268	0.0494382	0.122676	GLM	2	22405302	7.29514e-08	7.13697	0.147191	1.36832e-09	GLM	4	158343647	4.93121e-08	7.30705	0.0516854	1.58236e-07	GLM	4	158343657	4.29943e-08	7.36659	0.0516854	8.41454e-07
GLM	3	105586518	1.05e-07	6.97881	0.241573	0.000531025	GLM	2	55868992	3.74384e-07	6.42668	0.0696629	0.113159	GLM	4	158343657	4.93121e-08	7.30705	0.0516854	4.2254e-10	GLM	4	158552399	4.56898e-07	6.34018	0.047191	0.525702
GLM	3	105586533	2.61e-07	6.58336	0.24382	0	GLM	2	109644094	1.44182e-07	6.84109	0.0494382	0.164316	GLM	4	158552399	3.1511e-07	6.50154	0.047191	1.75303e-07	GLM	4	160462451	7.88812e-08	7.10303	0.0505618	2.71777e-08
GLM	3	210631806	4.48e-07	6.34872	0.303371	1.76e-07	GLM	3	105586518	4.57077e-07	6.34001	0.241573	0	GLM	4	160462451	1.00622e-07	6.99731	0.0505618	0.531951	GLM	4	160462507	7.88812e-08	7.10303	0.0505618	5.21437e-06
GLM	3	210634812	4.48e-07	6.34872	0.303371	4.38e-09	GLM	3	214697434	6.84092e-07	6.16489	0.301124	0.00341553	GLM	4	160462507	1.00622e-07	6.99731	0.0505618	0.405668	GLM	4	160462643	7.88812e-08	7.10303	0.0505618	4.99118e-07
GLM	3	210638494	4.16e-07	6.38091	0.302247	0.23702	GLM	3	214697517	6.84092e-07	6.16489	0.301124	0.000944723	GLM	4	160462643	1.00622e-07	6.99731	0.0505618	0.00244655	GLM	4	160725464	1.69567e-07	6.77066	0.0516854	7.8119e-07
GLM	3	210725843	7.95e-07	6.09963	0.302247	0	GLM	3	214697552	6.84092e-07	6.16489	0.301124	0.000818065	GLM	4	160725464	1.83687e-07	6.73592	0.0516854	6.08264e-10	GLM	4	160831598	4.18673e-09	8.37813	0.052809	0.163835
GLM	3	210725970	3.18e-07	6.49757	0.303371	0	GLM	3	214697600	6.84092e-07	6.16489	0.301124	0.0505877	GLM	4	160831598	7.43449e-09	8.12875	0.052809	0.752848	GLM	4	164016225	2.56452e-08	7.59099	0.0550562	1.21268e-07
GLM	3	214697434	2.35e-07	6.62893	0.301124	5.28e-05	GLM	4	43661309	6.93389e-07	6.15902	0.0438202	0.0491035	GLM	4	164016225	3.75495e-08	7.4254	0.0550562	0	GLM	4	164016248	1.00951e-07	6.99589	0.047191	1.87927e-06
GLM	3	214697517	2.35e-07	6.62893	0.301124	0.0739036	GLM	4	158343465	2.09579e-07	6.67865	0.0516854	4.29902e-08	GLM	4	164016248	1.12893e-07	6.94733	0.047191	8.43191e-09	GLM	4	164016485	1.00951e-07	6.99589	0.047191	0
GLM	3	214697552	2.35e-07	6.62893	0.301124	0.0137485	GLM	4	158343611	2.09579e-07	6.67865	0.0516854	2.02855e-08	GLM	4	164016485	1.12893e-07	6.94733	0.047191	4.30071e-10	GLM	4	164016509	1.00951e-07	6.99589	0.047191	0
GLM	3	214697600	2.35e-07	6.62893	0.301124	0	GLM	4	158343647	2.09579e-07	6.67865	0.0516854	1.49266e-08	GLM	4	164016509	1.12893e-07	6.94733	0.047191	1.29157e-09	GLM	4	164109208	3.02507e-08	7.51927	0.052809	2.15644e-06
GLM	3	214878761	4.75e-07	6.32331	0.297753	4.55e-08	GLM	4	158343657	2.09579e-07	6.67865	0.0516854	2.30883e-07	GLM	4	164109208	4.5494e-08	7.34205	0.052809	2.42124e-07	GLM	4	164428623	4.69776e-08	7.32811	0.0460674	1.56405e-07
GLM	3	245814205	8.41e-07	6.0752	0.433708	6.18e-09	GLM	4	160462451	3.53234e-07	6.45194	0.0505618	0.0104466	GLM	4	164428623	5.73694e-08	7.24132	0.0460674	8.50971e-10	GLM	4	164428678	4.69776e-08	7.32811	0.0460674	8.84709e-07
GLM	4	43661309	6.77e-07	6.16941	0.0438202	0.0967997	GLM	4	160462507	3.53234e-07	6.45194	0.0505618	0.00185712	GLM	4	164428678	5.73694e-08	7.24132	0.0460674	7.98798e-07	GLM	4	164428716	4.69776e-08	7.32811	0.0460674	2.65025e-07
GLM	4	158343465	1.23e-07	6.91009	0.0516854	0	GLM	4	160462643	3.53234e-07	6.45194	0.0505618	0.32301	GLM	4	164428716	5.73694e-08	7.24132	0.0460674	0	GLM	4	164428738	4.69776e-08	7.32811	0.0460674	0
GLM	4	158343611	1.23e-07	6.91009	0.0516854	1.68e-09	GLM	4	160725464	6.46272e-07	6.18958	0.0516854	1.78926e-08	GLM	4	164428738	5.73694e-08	7.24132	0.0460674	2.63436e-09	GLM	4	164428747	4.69776e-08	7.32811	0.0460674	1.09676e-06
GLM	4	158343647	1.23e-07	6.91009	0.0516854	0	GLM	4	160831598	2.4935e-08	7.60319	0.052809	0.468031	GLM	4	164428747	5.73694e-08	7.24132	0.0460674	1.63027e-08	GLM	4	164428761	4.69776e-08	7.32811	0.0460674	5.67385e-07
GLM	4	158343657	1.23e-07	6.91009	0.0516854	0	GLM	4	164016225	1.46713e-07	6.83353	0.0550562	0	GLM	4	164428761	5.73694e-08	7.24132	0.0460674	6.057e-08	GLM	4	164428769	4.69776e-08	7.32811	0.0460674	2.6514e-07
GLM	4	158552399	7.82e-07	6.10679	0.047191	0	GLM	4	164016248	3.55626e-07	6.44901	0.047191	0	GLM	4	164428769	5.73694e-08	7.24132	0.0460674	0	GLM	4	164428788	4.69776e-08	7.32811	0.0460674	3.12808e-07
GLM	4	160462451	1.99e-07	6.70115	0.0505618	0	GLM	4	164016485	3.55626e-07	6.44901	0.047191	2.37063e-07	GLM	4	164428788	5.73694e-08	7.24132	0.0460674	1.60846e-07	GLM	4	164428830	8.52069e-09	8.06953	0.0516854	6.83364e-08
GLM	4	160462507	1.99e-07	6.70115	0.0505618	4.77e-09	GLM	4	164016509	3.55626e-07	6.44901	0.047191	6.16211e-10	GLM	4	164428830	1.65649e-08	7.78081	0.0516854	4.05384e-08	GLM	4	164862068	9.94552e-08	7.00237	0.0539326	0
GLM	4	160462643	1.99e-07	6.70115	0.0505618	1.35e-09	GLM	4	164109208	1.6648e-07	6.77864	0.052809	1.65626e-08	GLM	4	164862068	8.09925e-08	7.09156	0.0539326	0	GLM	4	211113429	4.13051e-07	6.384	0.0573034	8.71076e-09
GLM	4	160725464	3.69e-07	6.43297	0.0516854	4.71e-08	GLM	4	164428623	1.75507e-07	6.75571	0.0460674	9.25948e-09	GLM	4	211113429	4.50964e-07	6.34586	0.0573034	0	GLM	4	215831415	8.75399e-07	6.05779	0.0617978	0
GLM	4	160831598	1.52e-08	7.81816	0.052809	0.0867095	GLM	4	164428678	1.75507e-07	6.75571	0.0460674	3.04315e-09	GLM	4	215831415	7.82612e-07	6.10645	0.0617978	0	GLM	4	215831486	8.75399e-07	6.05779	0.0617978	9.49814e-07
GLM	4	164016225	7.42e-08	7.1296	0.0550562	1.95e-07	GLM	4	164428716	1.75507e-07	6.75571	0.0460674	1.36774e-07	GLM	4	215831486	7.82612e-07	6.10645	0.0617978	0	GLM	4	215932604	8.75399e-07	6.05779	0.0617978	0
GLM	4	164016248	1.89e-07	6.72354	0.047191	1.74e-07	GLM	4	164428738	1.75507e-07	6.75571	0.0460674	3.89381e-09	GLM	4	215932604	7.82612e-07	6.10645	0.0617978	3.5973e-09	GLM	4	215932620	8.75399e-07	6.05779	0.0617978	5.23049e-07
GLM	4	164016485	1.89e-07	6.72354	0.047191	8.39e-09	GLM	4	164428747	1.75507e-07	6.75571	0.0460674	0	GLM	4	215932620	7.82612e-07	6.10645	0.0617978	9.08548e-10	GLM	4	233695779	6.68478e-08	7.17491	0.177528	0.0154231
GLM	4	164016509	1.89e-07	6.72354	0.047191	0	GLM	4	164428761	1.75507e-07	6.75571	0.0460674	1.47384e-07	GLM	4	233695779	1.19197e-07	6.92373	0.177528	0.0139344	GLM	4	286540234	4.4606e-08	7.35061	0.179775	0.0565527
GLM	4	164109208	8.81e-08	7.05502	0.052809	1.64e-07	GLM	4	164428769	1.75507e-07	6.75571	0.0460674	0	GLM	4	286540234	1.61161e-07	6.79274	0.179775	0.0518895	GLM	4	328192706	1.80107e-07	6.74447	0.18764	4.45117e-09
GLM	4	164428623	9.31e-08	7.03105	0.0460674	0	GLM	4	164428788	1.75507e-07	6.75571	0.0460674	0	GLM	4	314143207	4.11154e-07	6.386	0.0460674	0	GLM	4	328192712	1.0044e-07	6.99809	0.191011	0
GLM	4	164428678	9.31e-08	7.03105	0.0460674	7.23e-08	GLM	4	164428830	6.06784e-08	7.21697	0.0516854	1.55959e-08	GLM	4	314143220	4.11154e-07	6.386	0.0460674	8.45905e-09	GLM	4	374618270	1.88711e-08	7.7242	0.38427	4.61211e-08
GLM	4	164428716	9.31e-08	7.03105	0.0460674	1.93e-07	GLM	4	164862068	2.10284e-07	6.67719	0.0539326	2.47345e-08	GLM	4	314143225	4.11154e-07	6.386	0.0460674	0	GLM	4	374677568	1.83007e-08	7.73753	0.38427	1.12919e-07
GLM	4	164428738	9.31e-08	7.03105	0.0460674	1.24e-08	GLM	4	233695779	6.70862e-07	6.17337	0.177528	0.0154094	GLM	4	315466027	4.58321e-07	6.33883	0.0573034	4.17227e-09	GLM	4	374691029	1.24908e-08	7.90341	0.386517	0.0557992
GLM	4	164428747	9.31e-08	7.03105	0.0460674	0	GLM	4	275665058	1.71444e-07	6.76588	0.173034	0	GLM	4	328192706	6.94109e-07	6.15857	0.18764	0	GLM	5	57548960	7.60265e-07	6.11904	0.0719101	1.55602e-07
GLM	4	164428761	9.31e-08	7.03105	0.0460674	2.77e-08	GLM	4	275665074	1.06218e-07	6.9738	0.175281	2.23441e-09	GLM	4	328192712	3.49912e-07	6.45604	0.191011	0	GLM	5	57549153	6.7692e-07	6.16946	0.0764045	0
GLM	4	164428769	9.31e-08	7.03105	0.0460674	0	GLM	4	286540234	4.22954e-09	8.37371	0.179775	0.101704	GLM	4	374618270	1.54572e-08	7.81087	0.38427	1.43651e-08	GLM	5	58595266	6.37529e-07	6.1955	0.425843	0
GLM	4	164428788	9.31e-08	7.03105	0.0460674	4.83e-09	GLM	4	295610734	6.61927e-07	6.17919	0.196629	0.0171189	GLM	4	374677568	1.52134e-08	7.81778	0.38427	2.61239e-10	GLM	5	59831036	2.93637e-08	7.53219	0.173034	3.41795e-08
GLM	4	164428830	3.16e-08	7.50031	0.0516854	0	GLM	4	374618270	1.7322e-08	7.7614	0.38427	0.104052	GLM	4	374691029	1.00625e-08	7.99729	0.386517	0.0514829	GLM	5	59873187	3.40381e-08	7.46803	0.174157	0
GLM	4	164862068	7.41e-08	7.13018	0.0539326	5.2e-08	GLM	4	374677568	1.47606e-08	7.8309	0.38427	5.1245e-08	GLM	5	59831036	2.46721e-07	6.60779	0.173034	0	GLM	5	60940275	3.71152e-07	6.43045	0.178652	1.44035e-07
GLM	4	233695779	1.83e-07	6.73755	0.177528	0.0162771	GLM	4	374691029	1.05502e-08	7.97674	0.386517	3.10009e-07	GLM	5	59873187	2.69456e-07	6.56951	0.174157	2.18183e-10	GLM	5	61034996	6.09101e-07	6.21531	0.18427	0
GLM	4	275665058	1.13e-07	6.94692	0.173034	0	GLM	5	121261836	6.54883e-07	6.18384	0.0280899	8.03731e-08	GLM	5	61113986	8.66058e-07	6.06245	0.183146	9.53304e-10	GLM	5	61051853	3.4728e-07	6.45932	0.180899	0
GLM	4	275665074	7.08e-08	7.14997	0.175281	0	GLM	5	133900870	4.01488e-07	6.39633	0.244944	0	GLM	5	62044856	1.61601e-08	7.79156	0.193258	0.1836	GLM	5	61051870	3.4728e-07	6.45932	0.180899	5.00858e-10
GLM	4	286540234	3.55e-07	6.44977	0.179775	0.128406	GLM	5	133908652	3.53554e-07	6.45154	0.246067	0	GLM	5	62045021	8.02614e-08	7.09549	0.18427	0	GLM	5	61113986	1.29869e-07	6.88649	0.183146	0
GLM	4	361380294	7.04e-07	6.15243	0.052809	8.5e-09	GLM	5	133908660	3.53554e-07	6.45154	0.246067	0	GLM	5	62072119	1.61601e-08	7.79156	0.193258	0.225568	GLM	5	61189864	1.37667e-07	6.86117	0.185393	8.64486e-08
GLM	4	373481809	2.13e-07	6.67162	0.438202	0	GLM	5	134123688	5.17933e-07	6.28573	0.242697	1.87227e-09	GLM	5	62072123	1.61601e-08	7.79156	0.193258	0.000535289	GLM	5	61215412	3.37627e-07	6.47156	0.183146	7.79611e-08
GLM	4	374618270	2.77e-09	8.55752	0.38427	0.028514	GLM	5	205285515	5.83419e-07	6.23402	0.285393	3.51849e-09	GLM	5	121261836	2.73269e-07	6.56341	0.0280899	0.0621456	GLM	5	62044856	3.14259e-09	8.50271	0.193258	3.01037e-06
GLM	4	374677568	2.42e-09	8.61618	0.38427	5.78e-08	GLM	5	299145952	2.6913e-07	6.57004	0.0393258	0.125192	GLM	5	249273029	6.24583e-07	6.20441	0.0505618	0	GLM	5	62045021	1.02111e-08	7.99093	0.18427	0.236257
GLM	4	374691029	1.9e-09	8.72125	0.386517	1.48e-09	GLM	5	299145959	2.6913e-07	6.57004	0.0393258	0.00889006	GLM	5	249273207	6.21835e-07	6.20632	0.0460674	3.27989e-10	GLM	5	62072119	3.14259e-09	8.50271	0.193258	8.33242e-05
GLM	5	121261836	4.77e-07	6.32148	0.0280899	3.53e-08	GLM	5	330136651	6.25946e-07	6.20346	0.221348	1.24339e-10	GLM	5	299145952	2.50133e-07	6.60183	0.0393258	0.0543699	GLM	5	62072123	3.14259e-09	8.50271	0.193258	6.61191e-05
GLM	5	133900870	3.85e-08	7.41454	0.244944	0	GLM	5	332527547	3.00084e-07	6.52276	0.0426966	0.0983817	GLM	5	299145959	2.50133e-07	6.60183	0.0393258	4.95545e-05	GLM	5	62134909	1.82547e-07	6.73863	0.185393	0.0256733
GLM	5	133908652	3.4e-08	7.46852	0.246067	2.83e-09	GLM	6	105189692	2.28762e-08	7.64062	0.186517	0.0344534	GLM	5	332527547	2.88972e-08	7.53914	0.0426966	0.0755079	GLM	5	62134965	8.21686e-07	6.08529	0.17191	1.1899e-07
GLM	5	133908660	3.4e-08	7.46852	0.246067	0	GLM	6	170689464	5.24371e-07	6.28036	0.0719101	0.0341176	GLM	6	105189692	1.73762e-07	6.76004	0.186517	0.047404	GLM	5	121261836	7.38478e-07	6.13166	0.0280899	0.0236775
GLM	5	134123688	4.94e-08	7.30627	0.242697	1.65e-09	GLM	7	3515170	1.6466e-07	6.78341	0.0404494	6.96166e-09	GLM	7	3515170	8.09641e-08	7.09171	0.0404494	1.64303e-10	GLM	5	249273207	8.57053e-07	6.06699	0.0460674	9.84263e-09
GLM	5	134311915	3.52e-07	6.45346	0.241573	0	GLM	7	4008929	1.30941e-08	7.88292	0.0438202	1.25161e-08	GLM	7	4008929	5.43093e-09	8.26513	0.0438202	1.8844e-09	GLM	5	299145952	6.88695e-07	6.16197	0.0393258	0.011187
GLM	5	168910620	1.81e-07	6.74232	0.116854	0.0122203	GLM	7	4009007	9.6141e-08	7.01709	0.041573	1.15181e-10	GLM	7	4009007	4.67552e-08	7.33017	0.041573	6.72285e-10	GLM	5	299145959	6.88695e-07	6.16197	0.0393258	0.115324
GLM	5	282897916	7.87e-07	6.10403	0.0696629	0.0220063	GLM	7	4009052	1.30941e-08	7.88292	0.0438202	0	GLM	7	4009052	5.43093e-09	8.26513	0.0438202	4.4419e-10	GLM	5	332527547	8.56017e-08	7.06752	0.0426966	0.0626122
GLM	5	299145952	5.57e-08	7.25414	0.0393258	0.00512524	GLM	7	49494581	1.22287e-08	7.91262	0.105618	0.159701	GLM	7	49494581	2.1541e-09	8.66673	0.105618	0.0963427	GLM	6	105189692	2.48569e-07	6.60455	0.186517	0.0448808
GLM	5	299145959	5.57e-08	7.25414	0.0393258	0.000391634	GLM	7	50257083	6.42727e-08	7.19197	0.340449	0.0371513	GLM	7	50257083	1.01676e-10	9.99278	0.340449	3.34147e-09	GLM	7	3515170	9.24579e-08	7.03406	0.0404494	2.97691e-08
GLM	5	332527547	2.23e-07	6.6517	0.0426966	0.0774583	GLM	7	50257096	6.42727e-08	7.19197	0.340449	0.0170665	GLM	7	50257096	1.01676e-10	9.99278	0.340449	1.68774e-10	GLM	7	4008929	4.17691e-09	8.37915	0.0438202	6.02561e-08
GLM	6	105189692	1.08e-07	6.96658	0.186517	0.0379837	GLM	7	50257104	7.6194e-08	7.11808	0.341573	0	GLM	7	50257104	1.28112e-10	9.89241	0.341573	1.83094e-10	GLM	7	4009007	5.07548e-08	7.29452	0.041573	0
GLM	6	170689464	5.06e-08	7.29585	0.0719101	2.59e-08	GLM	7	88764789	6.72389e-07	6.17238	0.0449438	0	GLM	7	50552408	5.55597e-08	7.25524	0.374157	1.68537e-10	GLM	7	4009052	4.17691e-09	8.37915	0.0438202	1.44342e-07
GLM	6	170689500	1.35e-07	6.86967	0.0707865	0.00147791	GLM	7	88764939	6.72389e-07	6.17238	0.0449438	0	GLM	7	51509072	2.45065e-07	6.61072	0.353933	0.0365284	GLM	7	42227622	4.26515e-07	6.37007	0.452809	8.13387e-09
GLM	7	3515170	1.94e-07	6.7122	0.0404494	6.22e-10	GLM	7	88764956	6.72389e-07	6.17238	0.0449438	1.597e-09	GLM	7	51616430	3.54111e-07	6.45086	0.355056	2.10885e-10	GLM	7	49494581	3.20195e-09	8.49459	0.105618	0.111684
GLM	7	4008929	1.48e-08	7.82974	0.0438202	0.0559691	GLM	7	88844990	6.72389e-07	6.17238	0.0449438	2.27511e-09	GLM	7	55406655	6.31995e-07	6.19929	0.455056	0	GLM	7	50257083	8.7186e-12	11.0596	0.340449	1.53312e-07
GLM	7	4009007	1.08e-07	6.96658	0.041573	7.34e-08	GLM	7	89816605	3.75915e-07	6.42491	0.0337079	0	GLM	7	55406672	5.62258e-07	6.25006	0.458427	1.69074e-10	GLM	7	50257096	8.7186e-12	11.0596	0.340449	0
GLM	7	4009052	1.48e-08	7.82974	0.0438202	0.00355973	GLM	7	163357860	8.0832e-07	6.09242	0.0730337	0.0260785	GLM	7	55555483	5.16965e-07	6.28654	0.45618	3.86676e-09	GLM	7	50257104	9.74589e-12	11.0112	0.341573	1.65689e-07
GLM	7	42674704	5.67e-07	6.24642	0.122472	0.0383618	GLM	7	187562781	1.77031e-08	7.75195	0.101124	2.04968e-09	GLM	7	55555513	3.0127e-07	6.52104	0.451685	2.0398e-08	GLM	7	50552408	7.38435e-10	9.13169	0.374157	2.70844e-08
GLM	7	50257083	1.37e-08	7.86328	0.340449	0.0214867	GLM	8	36453671	2.33106e-07	6.63245	0.106742	0.00116551	GLM	7	55555516	3.0127e-07	6.52104	0.451685	1.053e-07	GLM	7	51509072	1.08373e-08	7.96508	0.353933	0.0290801
GLM	7	50257096	1.37e-08	7.86328	0.340449	0.0273311	GLM	8	116952738	6.07206e-10	9.21666	0.129213	0.000256498	GLM	7	55589745	3.45083e-07	6.46208	0.457303	6.40081e-10	GLM	7	51616430	1.77709e-08	7.75029	0.355056	0
GLM	7	50257104	1.62e-08	7.79048	0.341573	1.85e-06	GLM	8	116952777	6.07206e-10	9.21666	0.129213	0.00575532	GLM	7	55589785	3.45083e-07	6.46208	0.457303	1.11066e-08	GLM	7	55406655	1.29096e-07	6.88909	0.455056	2.38934e-09
GLM	7	88764789	5.46e-07	6.26281	0.0449438	0	GLM	8	116952793	6.07206e-10	9.21666	0.129213	0.0262412	GLM	7	55589934	2.25471e-07	6.64691	0.45618	0.0518533	GLM	7	55406672	1.05884e-07	6.97517	0.458427	0.000246714
GLM	7	88764939	5.46e-07	6.26281	0.0449438	0	GLM	8	116952818	5.02023e-10	9.29928	0.130337	0	GLM	7	88040525	5.98523e-07	6.22292	0.041573	0	GLM	7	55555483	7.78564e-08	7.10871	0.45618	3.07889e-07
GLM	7	88764956	5.46e-07	6.26281	0.0449438	0	GLM	8	175661226	5.82383e-07	6.23479	0.0629213	0	GLM	7	88764789	1.72523e-07	6.76315	0.0449438	5.62935e-10	GLM	7	55555513	5.50225e-08	7.25946	0.451685	8.01265e-05
GLM	7	88844990	5.46e-07	6.26281	0.0449438	1.34e-07	GLM	8	181172104	2.46326e-07	6.60849	0.139326	0.0263003	GLM	7	88764939	1.72523e-07	6.76315	0.0449438	2.45862e-10	GLM	7	55555516	5.50225e-08	7.25946	0.451685	0
GLM	7	89816605	2.86e-07	6.54363	0.0337079	1.8e-09	GLM	8	181172105	5.03249e-09	8.29822	0.104494	0.053164	GLM	7	88764956	1.72523e-07	6.76315	0.0449438	0	GLM	7	55589745	5.17196e-08	7.28634	0.457303	2.09052e-07
GLM	7	124262469	5.94e-07	6.22621	0.0842697	0.0163106	GLM	8	257144145	3.61939e-08	7.44136	0.0337079	1.0347e-08	GLM	7	88766538	3.52178e-07	6.45324	0.0460674	0.00840536	GLM	7	55589785	5.17196e-08	7.28634	0.457303	5.55292e-08
GLM	7	146856072	8.56e-07	6.06753	0.170787	2.39e-10	GLM	8	259302452	1.34542e-07	6.87114	0.0292135	0.0952018	GLM	7	88844990	1.72523e-07	6.76315	0.0449438	4.58041e-10	GLM	7	55589934	3.52493e-08	7.45285	0.45618	0.0450508
GLM	7	146856094	8.56e-07	6.06753	0.170787	0	GLM	8	280888294	3.14829e-07	6.50192	0.0314607	2.05491e-08	GLM	7	89816605	1.1966e-07	6.92205	0.0337079	7.33656e-07	GLM	7	88040525	6.8243e-07	6.16594	0.041573	0
GLM	7	162804025	6.15e-07	6.21112	0.0730337	0	MLM	7	50257083	2.21509e-07	6.65461	0.340449	2.62053	GLM	7	163357860	8.3668e-07	6.07744	0.0730337	0.0697335	GLM	7	88764789	1.15172e-07	6.93865	0.0449438	1.4508e-07
GLM	7	162804109	2.76e-07	6.55909	0.0752809	0	MLM	7	50257096	2.21509e-07	6.65461	0.340449	1.9487	GLM	7	187562781	6.51437e-07	6.18613	0.101124	0	GLM	7	88764939	1.15172e-07	6.93865	0.0449438	0
GLM	7	163011426	2.05e-07	6.68825	0.0786517	2.09e-08	MLM	7	50257104	2.34652e-07	6.62958	0.341573	8.40167e-08	GLM	8	116952738	5.79273e-11	10.2371	0.129213	0	GLM	7	88764956	1.15172e-07	6.93865	0.0449438	0
GLM	7	163149451	8.38e-07	6.07676	0.0775281	0	MLM	7	50552408	2.21441e-07	6.65474	0.374157	0	GLM	8	116952777	5.79273e-11	10.2371	0.129213	4.08762e-10	GLM	7	88766538	2.95016e-07	6.53015	0.0460674	0.227474
GLM	7	163167003	8.38e-07	6.07676	0.0775281	6.61e-09	MLM	7	51509072	2.06643e-07	6.68478	0.353933	0	GLM	8	116952793	5.79273e-11	10.2371	0.129213	0	GLM	7	88844990	1.15172e-07	6.93865	0.0449438	2.91185e-06
GLM	7	163357860	1.03e-07	6.98716	0.0730337	1.24e-08	MLM	7	51616430	4.53222e-07	6.34369	0.355056	1.1117	GLM	8	116952818	4.10722e-11	10.3865	0.130337	0	GLM	7	89816605	1.21373e-07	6.91588	0.0337079	1.68289e-06
GLM	7	163584485	3.55e-07	6.44977	0.0674157	3.47e-08	MLMM	7	51509072	6.35573e-08	7.19683	0.353933	5.38557	GLM	8	175661226	1.59594e-07	6.79698	0.0629213	1.56461e-08	GLM	8	116952738	7.31914e-12	11.1355	0.129213	0.0027253
GLM	7	163584567	8.03e-07	6.09528	0.0651685	0	BLINK	4	286540234	6.708e-10	9.17341	0.179775	3.07198	GLM	8	177300237	4.10149e-07	6.38706	0.0651685	0	GLM	8	116952777	7.31914e-12	11.1355	0.129213	0.000155697
GLM	7	163731282	1.24e-07	6.90658	0.0651685	0	BLINK	4	374691029	3.52369e-10	9.453	0.386517	2.46805	GLM	8	177319964	5.12379e-07	6.29041	0.0640449	2.71062e-10	GLM	8	116952793	7.31914e-12	11.1355	0.129213	0.00103613
GLM	7	163731309	1.24e-07	6.90658	0.0651685	0	BLINK	7	49494581	7.70123e-08	7.11344	0.105618	3.92683	GLM	8	181172104	1.52801e-07	6.81587	0.139326	0.00613559	GLM	8	116952818	5.51382e-12	11.2585	0.130337	6.29031e-07
GLM	7	163731324	1.24e-07	6.90658	0.0651685	0	BLINK	8	116952818	5.34319e-08	7.2722	0.130337	2.84414	GLM	8	181172105	1.49161e-08	7.82634	0.104494	0.073809	GLM	8	175661226	9.6999e-08	7.01323	0.0629213	1.62338e-07
GLM	7	163731332	3.1e-07	6.50864	0.0629214	2.7e-09	BLINK	8	181172105	7.07282e-07	6.15041	0.104494	4.59247	GLM	8	204124054	7.20533e-07	6.14235	0.0831461	2.905e-10	GLM	8	177300237	4.23965e-07	6.37267	0.0651685	1.16608e-08
GLM	7	163731339	1.24e-07	6.90658	0.0651685	1.54e-08	b, FarmCPU model did not run with 1 PC							GLM	8	257144145	1.5826e-08	7.80063	0.0337079	2.64138e-09	GLM	8	177319964	5.49519e-07	6.26002	0.0640449	1.33863e-08
GLM	8	6875607	7e-07	6.1549	0.146067	1.02e-09								GLM	8	259302452	3.11662e-08	7.50632	0.0292135	0.0494563	GLM	8	181172104	3.45195e-07	6.46194	0.139326	3.44969e-07
GLM	8	36453671	4.46e-08	7.35067	0.106742	4.32e-08								GLM	8	280888294	1.00417e-07	6.99819	0.0314607	0	GLM	8	181172105	4.02981e-08	7.39472	0.104494	0.0762166
GLM	8	81809738	4.77e-07	6.32148	0.0550562	2.84e-08								GLM	9	9369662	8.54129e-08	7.06848	0.0820225	0.0242359	GLM	8	257144145	4.52106e-08	7.34476	0.0337079	3.49635e-07
GLM	8	81809745	3.06e-07	6.51428	0.052809	0.00272482								GLM	9	31640719	5.84147e-07	6.23348	0.180899	0.0793091	GLM	8	259302452	7.20835e-08	7.14216	0.0292135	0
GLM	8	81809863	6.26e-07	6.20343	0.0539326	3.34e-08								GLM	9	31640792	5.84147e-07	6.23348	0.180899	0.00168561	GLM	8	280888294	2.60918e-07	6.5835	0.0314607	1.13475e-08
GLM	8	116952738	3.12e-10	9.50585	0.129213	0.00645374								MLM	7	50257083	1.69252e-07	6.77147	0.340449	4.0764	GLM	9	9369662	2.61862e-08	7.58193	0.0820225	0.0345762
GLM	8	116952777	3.12e-10	9.50585	0.129213	0.00589701								MLM	7	50257096	1.69252e-07	6.77147	0.340449	1.99072	GLM	9	31640719	2.53411e-07	6.59617	0.180899	0.0723516
GLM	8	116952793	3.12e-10	9.50585	0.129213	0.0129997								MLM	7	50257104	1.79656e-07	6.74556	0.341573	0	GLM	9	31640792	2.53411e-07	6.59617	0.180899	0.000208764
GLM	8	116952818	2.44e-10	9.61261	0.130337	2.61e-07								MLM	7	50552408	1.74118e-07	6.75916	0.374157	0	GLM	9	31640937	7.19738e-07	6.14283	0.178652	3.5089e-07
GLM	8	123223209	5.5e-07	6.25964	0.248315	3.81e-10								MLM	7	51509072	1.53528e-07	6.81381	0.353933	1.08125e-08	GLM	9	31640969	4.53962e-07	6.34298	0.177528	5.12702e-08
GLM	8	123223342	5.5e-07	6.25964	0.248315	0								MLM	7	51616430	3.4405e-07	6.46338	0.355056	1.00934	MLM	7	50257083	1.51821e-07	6.81867	0.340449	2.08766
GLM	8	123492069	7.74e-07	6.11126	0.239326	0								MLMM	7	51509072	4.09875e-08	7.38735	0.353933	8.86873	MLM	7	50257096	1.51821e-07	6.81867	0.340449	2.46865
GLM	8	141463701	4.73e-07	6.32514	0.0617977	2.55e-09								FarmCPU	4	160831598	3.64378e-07	6.43845	0.052809	0.0865453	MLM	7	50257104	1.59514e-07	6.7972	0.341573	0
GLM	8	175661226	4.58e-07	6.33913	0.0629214	8.09e-08								FarmCPU	4	286540234	2.64901e-08	7.57692	0.179775	8.69056e-09	MLM	7	50552408	1.22865e-07	6.91057	0.374157	0
GLM	8	181172104	5.49e-08	7.26043	0.139326	0.013484								FarmCPU	4	357951925	4.42599e-07	6.35399	0.101124	0.295395	MLM	7	51509072	1.17695e-07	6.92924	0.353933	1.95682e-07
GLM	8	181172105	9.35e-10	9.02919	0.104494	0.0535359								FarmCPU	4	374691029	8.09025e-08	7.09204	0.386517	8.77171	MLM	7	51616430	2.68058e-07	6.57177	0.355056	0.315471
GLM	8	204124054	9.86e-08	7.00612	0.0831461	0								FarmCPU	7	49494581	2.58539e-07	6.58747	0.105618	7.60448e-08	MLMM	7	51509072	2.71988e-08	7.56545	0.353933	11.0616
GLM	8	257144145	1.31e-08	7.88273	0.0337079	0.0010375								FarmCPU	9	32146792	6.95286e-09	8.15784	0.0550562	0	FarmCPU	2	73720884	5.76144e-07	6.23947	0.210112	0.0689994
GLM	8	259302452	7.64e-08	7.11691	0.0292135	0.0471264								BLINK	4	38095762	5.75049e-08	7.2403	0.0786517	9.38426	FarmCPU	3	206915260	5.56295e-07	6.2547	0.11573	0
GLM	8	280888294	1.64e-07	6.78516	0.0314607	1.65e-08								BLINK	9	32146792	3.26548e-07	6.48605	0.0550562	4.89361	FarmCPU	4	286540234	3.96844e-08	7.40138	0.179775	4.79433e-08
GLM	9	134994890	5.87e-07	6.23136	0.0876404	0.00144898															FarmCPU	4	374691029	1.51898e-07	6.81845	0.386517	7.70985
MLM	7	50257083	1.92e-07	6.7167	0.340449	3.33139															FarmCPU	7	49494581	4.33431e-07	6.36308	0.105618	0
MLM	7	50257096	1.92e-07	6.7167	0.340449	1.57945															FarmCPU	8	181172105	2.54377e-07	6.59452	0.104494	1.2208e-06
MLM	7	50257104	2.04e-07	6.69037	0.341573	0															FarmCPU	9	32146792	1.77915e-08	7.74979	0.0550562	0
MLM	7	50552408	1.95e-07	6.70997	0.374157	0															BLINK	4	38095762	2.60345e-07	6.58445	0.0786517	4.28161
MLM	7	51509072	1.84e-07	6.73518	0.353933	0															BLINK	4	286540234	1.78663e-08	7.74796	0.179775	3.94955
MLM	7	51616430	4.04e-07	6.39362	0.355056	1.17915															BLINK	4	374691029	2.8173e-13	12.5502	0.386517	2.82621
MLMM	7	51509072	5.54e-08	7.25649	0.353933	5.94108															BLINK	8	181172105	1.02337e-07	6.98997	0.104494	5.20661
FarmCPU	2	109644094	1.12e-08	7.95078	0.0494382	2.58e-08
FarmCPU	3	206915260	1.82e-07	6.73993	0.11573	0.228513
FarmCPU	3	229593086	1.45e-07	6.83863	0.268539	3.35e-07
FarmCPU	4	286540234	1.75e-08	7.75696	0.179775	0
FarmCPU	4	374691029	1.52e-12	11.8182	0.386517	8.04623
FarmCPU	7	50257083	1.13e-10	9.94692	0.340449	0.114183
FarmCPU	8	181172105	3.51e-07	6.45469	0.104494	4.37e-06
BLINK	2	109644094	1.65e-07	6.78252	0.0494382	4.27891
BLINK	4	38095762	2.92e-08	7.53462	445	3.6397
BLINK	4	286540234	8.92e-12	11.0496	0.179775	4.39654
BLINK	4	374691029	2.15e-10	9.66756	0.386517	1.86316
BLINK	7	50257083	1.56e-08	7.80688	0.340449	2.36419
a, PVE = Phenotypic variation explained.
