# Supplementary material for: Genome-wide association study of salt tolerance at the seed germination stage in lettuce
Source: PLoS One. 2024 Oct 18;19(10):e0308818. doi: 10.1371/journal.pone.0308818 (PMC11488735; doi:10.1371/journal.pone.0308818)
Supplement: S5 Table — (XLSX) [file pone.0308818.s009.xlsx]

## Sheet: S5 Table
S5 Table. Comparison of results using GAPIT with 0, 1, 2 and 3 PCs in the GWAS models for the trait SSI_GR5d.
Using 0 PCs							Using 1 PC							Using 2 PCs							Using 3 PCs
Model	Chr	SNP Pos	P.value	"-log10(P)	MAF	PVE %a	Modelb	Chr	SNP Pos	P.value	"-log10(P)"	MAF	PVE %	Model	Chr	SNP Pos	P.value	"-log10(P)	MAF	PVE %	Model	Chr	SNP Pos	P.value	"-log10(P)"	MAF	PVE %
GLM	1	189209783	1.42e-07	6.84771	0.0719101	3.04e-09	GLM	1	79343928	3.32912e-07	6.47767	0.0662921	0	GLM	2	22405088	7.41e-07	6.13018	0.147191	0.0130447	GLM	2	109644094	1.73945e-07	6.75959	0.0494382	0.20033
GLM	1	189249985	5.28e-07	6.27737	0.150562	0	GLM	1	79343933	3.32912e-07	6.47767	0.0662921	0	GLM	2	109644094	1.84e-07	6.73518	0.0494382	0.187109	GLM	2	211635514	5.97837e-07	6.22342	0.0842697	1.40743e-07
GLM	1	189250010	5.28e-07	6.27737	0.150562	8.97e-11	GLM	1	79343955	3.32912e-07	6.47767	0.0662921	0	GLM	2	211635514	6.54e-07	6.18442	0.0842697	0.00492773	GLM	3	105586518	3.51734e-09	8.45379	0.241573	0
GLM	1	189322560	6.35e-07	6.19723	0.148315	0	GLM	1	79344097	3.32912e-07	6.47767	0.0662921	1.38436e-09	GLM	3	105586518	4.87e-09	8.31247	0.241573	1.20896e-08	GLM	3	105586533	8.38556e-09	8.07647	0.24382	0
GLM	1	189322623	8.68e-07	6.06148	0.161798	0	GLM	1	79709579	5.09734e-07	6.29266	0.0640449	0.0217119	GLM	3	105586533	1.02e-08	7.9914	0.24382	0	GLM	3	168235812	7.40749e-07	6.13033	0.0921348	0.00156858
GLM	1	189322650	8.68e-07	6.06148	0.161798	8.37e-10	GLM	2	22405080	4.29732e-08	7.3668	0.147191	0.0421312	GLM	3	227350229	7.45e-07	6.12784	0.0820225	2.78976e-09	GLM	3	227350229	7.57875e-07	6.1204	0.0820225	0
GLM	1	189322668	8.68e-07	6.06148	0.161798	0	GLM	2	22405088	2.65964e-08	7.57518	0.147191	0	GLM	3	227845008	3.4e-07	6.46852	0.0651685	6.10329e-08	GLM	3	227845008	1.49317e-07	6.82589	0.0651685	0.0222295
GLM	1	189322769	8.68e-07	6.06148	0.161798	3.54e-09	GLM	2	22405302	4.38394e-08	7.35814	0.147191	0	GLM	4	43661309	3.45e-07	6.46218	0.0438202	5.65223e-08	GLM	4	158343465	3.69708e-08	7.43214	0.0516854	0
GLM	1	212011903	2.05e-07	6.68825	0.0662921	0	GLM	2	55868992	2.6593e-07	6.57523	0.0696629	0.149961	GLM	4	44306293	5.93e-07	6.22695	0.047191	0.176069	GLM	4	158343611	3.69708e-08	7.43214	0.0516854	7.51771e-08
GLM	2	22405080	5.29e-08	7.27654	0.147191	0.0405322	GLM	2	109644094	1.62687e-07	6.78865	0.0494382	0.236104	GLM	4	158343465	5.2e-08	7.284	0.0516854	1.74183e-05	GLM	4	158343647	3.69708e-08	7.43214	0.0516854	0
GLM	2	22405088	3.16e-08	7.50031	0.147191	0	GLM	3	105586518	4.73029e-07	6.32511	0.241573	0.00652214	GLM	4	158343611	5.2e-08	7.284	0.0516854	1.31204e-08	GLM	4	158343657	3.69708e-08	7.43214	0.0516854	0
GLM	2	22405302	5.58e-08	7.25337	0.147191	1.03e-07	GLM	4	43661309	6.63392e-07	6.17823	0.0438202	0.0529304	GLM	4	158343647	5.2e-08	7.284	0.0516854	0	GLM	4	158552399	4.37954e-07	6.35857	0.047191	3.00958e-06
GLM	2	44023744	7.25e-07	6.13966	0.332584	0	GLM	4	158343465	2.02648e-07	6.69326	0.0516854	2.42754e-08	GLM	4	158343657	5.2e-08	7.284	0.0516854	8.64773e-06	GLM	4	160462451	8.07268e-08	7.09298	0.0505618	1.34182e-06
GLM	2	44023756	8.78e-07	6.05651	0.338202	2.72e-09	GLM	4	158343611	2.02648e-07	6.69326	0.0516854	8.48081e-07	GLM	4	158552399	3.58e-07	6.44612	0.047191	2.00484e-06	GLM	4	160462507	8.07268e-08	7.09298	0.0505618	0.00733392
GLM	2	96528018	8.2e-07	6.08619	0.0573034	8.01e-09	GLM	4	158343647	2.02648e-07	6.69326	0.0516854	1.04554e-09	GLM	4	160462451	1.23e-07	6.91009	0.0505618	0.38859	GLM	4	160462643	8.07268e-08	7.09298	0.0505618	0.419475
GLM	2	101993939	5.47e-07	6.26201	0.125843	0.0361648	GLM	4	158343657	2.02648e-07	6.69326	0.0516854	1.15969e-08	GLM	4	160462507	1.23e-07	6.91009	0.0505618	0.467865	GLM	4	160725464	1.65398e-07	6.78147	0.0516854	3.63456e-10
GLM	2	109644094	1.27e-08	7.8962	0.0494382	0.0929317	GLM	4	160462451	3.97906e-07	6.40022	0.0505618	0.066966	GLM	4	160462643	1.23e-07	6.91009	0.0505618	0.00972037	GLM	4	160831598	5.34366e-09	8.27216	0.052809	0.471662
GLM	3	105586518	9.74e-08	7.01144	0.241573	9.29e-10	GLM	4	160462507	3.97906e-07	6.40022	0.0505618	0.407604	GLM	4	160725464	2.15e-07	6.66756	0.0516854	2.31659e-05	GLM	4	164016225	2.94986e-08	7.5302	0.0550562	5.23873e-08
GLM	3	105586533	2.11e-07	6.67572	0.24382	0	GLM	4	160462643	3.97906e-07	6.40022	0.0505618	5.39899e-07	GLM	4	160831598	1.1e-08	7.95861	0.052809	0.680076	GLM	4	164016248	1.1563e-07	6.93693	0.047191	1.85779e-07
GLM	3	210631806	6.32e-07	6.19928	0.303371	0	GLM	4	160725464	6.97982e-07	6.15616	0.0516854	5.85965e-09	GLM	4	164016225	5.08e-08	7.29414	0.0550562	3.69199e-08	GLM	4	164016485	1.1563e-07	6.93693	0.047191	0
GLM	3	210634812	6.32e-07	6.19928	0.303371	0	GLM	4	160831598	3.37944e-08	7.47116	0.052809	0.668051	GLM	4	164016248	1.51e-07	6.82102	0.047191	1.21096e-08	GLM	4	164016509	1.1563e-07	6.93693	0.047191	7.31524e-09
GLM	3	210638494	5.98e-07	6.2233	0.302247	0	GLM	4	164016225	1.80796e-07	6.74281	0.0550562	1.98587e-09	GLM	4	164016485	1.51e-07	6.82102	0.047191	6.67461e-08	GLM	4	164109208	3.45452e-08	7.46161	0.052809	0
GLM	3	210725970	4.6e-07	6.33724	0.303371	0	GLM	4	164016248	4.39493e-07	6.35705	0.047191	8.42129e-08	GLM	4	164016509	1.51e-07	6.82102	0.047191	1.62938e-06	GLM	4	164428623	5.84697e-08	7.23307	0.0460674	7.89898e-09
GLM	3	214697434	3.78e-07	6.42251	0.301124	1.44e-08	GLM	4	164016485	4.39493e-07	6.35705	0.047191	3.9602e-08	GLM	4	164109208	6.12e-08	7.21325	0.052809	4.21392e-07	GLM	4	164428678	5.84697e-08	7.23307	0.0460674	0
GLM	3	214697517	3.78e-07	6.42251	0.301124	0	GLM	4	164016509	4.39493e-07	6.35705	0.047191	0	GLM	4	164428623	8.27e-08	7.08249	0.0460674	0	GLM	4	164428716	5.84697e-08	7.23307	0.0460674	0
GLM	3	214697552	3.78e-07	6.42251	0.301124	2.9e-09	GLM	4	164109208	2.04757e-07	6.68876	0.052809	1.05307e-09	GLM	4	164428678	8.27e-08	7.08249	0.0460674	1.06182e-06	GLM	4	164428738	5.84697e-08	7.23307	0.0460674	5.41875e-09
GLM	3	214697600	3.78e-07	6.42251	0.301124	3.85e-09	GLM	4	164428623	2.3272e-07	6.63317	0.0460674	0	GLM	4	164428716	8.27e-08	7.08249	0.0460674	2.67913e-10	GLM	4	164428747	5.84697e-08	7.23307	0.0460674	2.57307e-08
GLM	3	214878761	8.05e-07	6.0942	0.297753	0	GLM	4	164428678	2.3272e-07	6.63317	0.0460674	2.36287e-09	GLM	4	164428738	8.27e-08	7.08249	0.0460674	7.05469e-08	GLM	4	164428761	5.84697e-08	7.23307	0.0460674	1.1489e-07
GLM	4	43661309	6.55e-07	6.18376	0.0438202	0.0675248	GLM	4	164428716	2.3272e-07	6.63317	0.0460674	5.04525e-08	GLM	4	164428747	8.27e-08	7.08249	0.0460674	4.48055e-08	GLM	4	164428769	5.84697e-08	7.23307	0.0460674	0
GLM	4	158343465	1.16e-07	6.93554	0.0516854	2.38e-08	GLM	4	164428738	2.3272e-07	6.63317	0.0460674	7.22036e-09	GLM	4	164428761	8.27e-08	7.08249	0.0460674	9.8744e-10	GLM	4	164428788	5.84697e-08	7.23307	0.0460674	0
GLM	4	158343611	1.16e-07	6.93554	0.0516854	6.44e-08	GLM	4	164428747	2.3272e-07	6.63317	0.0460674	1.64499e-09	GLM	4	164428769	8.27e-08	7.08249	0.0460674	2.59042e-06	GLM	4	164428830	1.06177e-08	7.97397	0.0516854	0
GLM	4	158343647	1.16e-07	6.93554	0.0516854	1.23e-07	GLM	4	164428761	2.3272e-07	6.63317	0.0460674	8.56349e-08	GLM	4	164428788	8.27e-08	7.08249	0.0460674	2.19879e-07	GLM	4	164862068	1.29551e-07	6.88756	0.0539326	7.50077e-09
GLM	4	158343657	1.16e-07	6.93554	0.0516854	4.24e-07	GLM	4	164428769	2.3272e-07	6.63317	0.0460674	0	GLM	4	164428830	2.41e-08	7.61798	0.0516854	9.75459e-09	GLM	4	211113429	3.40065e-07	6.46844	0.0573034	0
GLM	4	158552399	8.11e-07	6.09098	0.047191	0.123856	GLM	4	164428788	2.3272e-07	6.63317	0.0460674	7.6647e-08	GLM	4	164862068	1.21e-07	6.91721	0.0539326	8.23029e-07	GLM	4	215831415	8.28016e-07	6.08196	0.0617978	0
GLM	4	160462451	2.18e-07	6.66154	0.0505618	0	GLM	4	164428830	8.02848e-08	7.09537	0.0516854	3.0404e-09	GLM	4	211113429	4.6e-07	6.33724	0.0573034	3.00698e-07	GLM	4	215831486	8.28016e-07	6.08196	0.0617978	1.72055e-10
GLM	4	160462507	2.18e-07	6.66154	0.0505618	0	GLM	4	164862068	2.90531e-07	6.53681	0.0539326	1.18101e-09	GLM	4	233695779	2.55e-07	6.59346	0.177528	0.0130946	GLM	4	215932604	8.28016e-07	6.08196	0.0617978	0
GLM	4	160462643	2.18e-07	6.66154	0.0505618	1.25e-10	GLM	4	275665058	1.30968e-07	6.88284	0.173034	2.18979e-09	GLM	4	286540234	1.11e-07	6.95468	0.179775	0.0492812	GLM	4	215932620	8.28016e-07	6.08196	0.0617978	0
GLM	4	160725464	3.87e-07	6.41229	0.0516854	0	GLM	4	275665074	7.93833e-08	7.10027	0.175281	0.00434441	GLM	4	314143207	5e-07	6.30103	0.0460674	7.20266e-10	GLM	4	233695779	1.48901e-07	6.8271	0.177528	0.0188383
GLM	4	160831598	2.02e-08	7.69465	0.052809	0.093535	GLM	4	286540234	4.70837e-09	8.32713	0.179775	0.107612	GLM	4	314143220	5e-07	6.30103	0.0460674	3.32647e-08	GLM	4	286540234	3.19278e-08	7.49583	0.179775	0.0680808
GLM	4	164016225	8.83e-08	7.05404	0.0550562	4.82e-08	GLM	4	374618270	1.87189e-07	6.72772	0.38427	0.0164495	GLM	4	314143225	5e-07	6.30103	0.0460674	1.19369e-07	GLM	4	328192693	8.21204e-07	6.08555	0.177528	2.03015e-09
GLM	4	164016248	2.27e-07	6.64397	0.047191	1.58e-08	GLM	4	374677568	1.66845e-07	6.77769	0.38427	5.76723e-09	GLM	4	328192712	4.47e-07	6.34969	0.191011	1.36393e-08	GLM	4	328192706	2.4982e-07	6.60237	0.18764	0
GLM	4	164016485	2.27e-07	6.64397	0.047191	2e-10	GLM	4	374691029	1.05452e-07	6.97694	0.386517	0.0784971	GLM	4	374618270	1.75e-07	6.75696	0.38427	3.96365e-07	GLM	4	328192712	1.36622e-07	6.86448	0.191011	0
GLM	4	164016509	2.27e-07	6.64397	0.047191	0	GLM	5	121261836	4.05088e-07	6.39245	0.0280899	4.22806e-09	GLM	4	374677568	1.77e-07	6.75203	0.38427	3.67141e-09	GLM	4	374618270	2.10657e-07	6.67642	0.38427	1.84266e-08
GLM	4	164109208	1.05e-07	6.97881	0.052809	4.52e-10	GLM	5	205285515	5.54847e-07	6.25583	0.285393	0.00269145	GLM	4	374691029	1.04e-07	6.98297	0.386517	0.0301684	GLM	4	374677568	2.10623e-07	6.67649	0.38427	1.63528e-08
GLM	4	164428623	1.2e-07	6.92082	0.0460674	2.85e-08	GLM	5	299145952	2.96292e-07	6.52828	0.0393258	0.131656	GLM	5	57548960	6.03e-07	6.21968	0.0719101	1.05266e-07	GLM	4	374691029	1.27866e-07	6.89325	0.386517	0.0330209
GLM	4	164428678	1.2e-07	6.92082	0.0460674	6e-09	GLM	5	299145959	2.96292e-07	6.52828	0.0393258	0.0158913	GLM	5	57549153	3.82e-07	6.41794	0.0764045	2.70208e-08	GLM	5	57548960	2.80613e-07	6.55189	0.0719101	0
GLM	4	164428716	1.2e-07	6.92082	0.0460674	8.46e-10	GLM	5	332527547	1.46753e-07	6.83341	0.0426966	0.13457	GLM	5	59831036	9.78e-08	7.00966	0.173034	0	GLM	5	57549153	2.46996e-07	6.60731	0.0764045	0
GLM	4	164428738	1.2e-07	6.92082	0.0460674	0	GLM	6	105189692	4.41239e-08	7.35533	0.186517	0.0401528	GLM	5	59873187	1.04e-07	6.98297	0.174157	1.3462e-07	GLM	5	58595266	2.48649e-07	6.60441	0.425843	2.61319e-09
GLM	4	164428747	1.2e-07	6.92082	0.0460674	1.78e-09	GLM	6	170689464	3.67657e-07	6.43456	0.0719101	0.0419154	GLM	5	60940275	8.64e-07	6.06349	0.178652	2.85926e-07	GLM	5	58595282	6.76536e-07	6.16971	0.411236	9.02897e-10
GLM	4	164428761	1.2e-07	6.92082	0.0460674	5.31e-09	GLM	7	3515170	2.65333e-07	6.57621	0.0404494	3.21683e-09	GLM	5	61051853	7.56e-07	6.12148	0.180899	2.52252e-08	GLM	5	58633767	5.88624e-07	6.23016	0.421348	0
GLM	4	164428769	1.2e-07	6.92082	0.0460674	6.49e-09	GLM	7	4008929	2.05239e-08	7.68774	0.0438202	5.77083e-10	GLM	5	61051870	7.56e-07	6.12148	0.180899	9.70803e-10	GLM	5	59831036	1.16694e-08	7.93295	0.173034	0
GLM	4	164428788	1.2e-07	6.92082	0.0460674	0	GLM	7	4009007	1.60651e-07	6.79412	0.041573	1.49698e-10	GLM	5	61113986	3.31e-07	6.48017	0.183146	0	GLM	5	59873187	1.31598e-08	7.88075	0.174157	2.59506e-09
GLM	4	164428830	4.05e-08	7.39254	0.0516854	6.65e-08	GLM	7	4009052	2.05239e-08	7.68774	0.0438202	0	GLM	5	61189864	3.42e-07	6.46597	0.185393	7.74374e-08	GLM	5	60940275	1.37885e-07	6.86048	0.178652	1.04344e-08
GLM	4	164862068	9.62e-08	7.01682	0.0539326	0	GLM	7	49494581	3.35924e-08	7.47376	0.105618	0.159578	GLM	5	61215412	6.37e-07	6.19586	0.183146	1.57812e-09	GLM	5	61034996	5.41806e-07	6.26616	0.18427	0
GLM	4	211113429	8.78e-07	6.05651	0.0573034	1.27e-07	GLM	7	50257083	1.01003e-07	6.99567	0.340449	0	GLM	5	62044856	5.7e-09	8.24413	0.193258	1.71437e-09	GLM	5	61051853	1.35661e-07	6.86755	0.180899	0
GLM	4	233695779	3.13e-07	6.50446	0.177528	0.0101276	GLM	7	50257096	1.01003e-07	6.99567	0.340449	1.28348e-06	GLM	5	62045021	2.97e-08	7.52724	0.18427	6.0875e-09	GLM	5	61051870	1.35661e-07	6.86755	0.180899	3.31564e-09
GLM	4	244123349	8.76e-07	6.0575	0.0438202	6.54e-08	GLM	7	50257104	1.19209e-07	6.92369	0.341573	0.0683088	GLM	5	62072119	5.7e-09	8.24413	0.193258	0.000326836	GLM	5	61113986	4.93653e-08	7.30658	0.183146	0
GLM	4	244123457	8.76e-07	6.0575	0.0438202	5.29e-08	GLM	7	89816605	3.38979e-07	6.46983	0.0337079	1.93012e-09	GLM	5	62072123	5.7e-09	8.24413	0.193258	0.336058	GLM	5	61189864	5.10998e-08	7.29158	0.185393	2.38309e-08
GLM	4	244123520	8.76e-07	6.0575	0.0438202	7.41e-10	GLM	7	163357860	6.2205e-07	6.20617	0.0730337	0.0715369	GLM	5	121261836	1.76e-07	6.75449	0.0280899	0.0846443	GLM	5	61215412	1.21215e-07	6.91644	0.183146	0
GLM	4	244971068	7.53e-07	6.12321	0.0629214	0.00648262	GLM	7	163731282	7.25183e-07	6.13955	0.0651685	0	GLM	5	249273029	3.98e-07	6.40012	0.0505618	2.4255e-09	GLM	5	62044856	1.12029e-09	8.95067	0.193258	0.149109
GLM	4	275665058	8.44e-08	7.07366	0.173034	0	GLM	7	163731309	7.25183e-07	6.13955	0.0651685	1.03284e-09	GLM	5	249273207	4.53e-07	6.3439	0.0460674	3.4207e-08	GLM	5	62045021	3.79547e-09	8.42073	0.18427	0
GLM	4	275665074	5.2e-08	7.284	0.175281	0	GLM	7	163731324	7.25183e-07	6.13955	0.0651685	0	GLM	5	264091012	8.56e-07	6.06753	0.0707865	0.00783196	GLM	5	62072119	1.12029e-09	8.95067	0.193258	0.00454774
GLM	4	286540234	4.85e-07	6.31426	0.179775	0.119263	GLM	7	163731339	7.25183e-07	6.13955	0.0651685	6.59308e-09	GLM	5	299145952	2.81e-07	6.55129	0.0393258	0.0128824	GLM	5	62072123	1.12029e-09	8.95067	0.193258	0.190181
GLM	4	361380294	5.41e-07	6.2668	0.052809	2.03e-10	GLM	7	187562781	8.77415e-08	7.0568	0.101124	9.76074e-10	GLM	5	299145959	2.81e-07	6.55129	0.0393258	0.00500598	GLM	5	62134909	1.59531e-07	6.79715	0.185393	6.41961e-06
GLM	4	373481809	6.19e-07	6.20831	0.438202	0	GLM	8	36453671	4.27314e-07	6.36925	0.106742	4.35224e-05	GLM	5	332527547	1.52e-08	7.81816	0.0426966	0.0769883	GLM	5	62134965	3.82076e-07	6.41785	0.17191	1.95115e-09
GLM	4	374618270	1.59e-08	7.7986	0.38427	2.84e-05	GLM	8	116952738	1.96654e-09	8.7063	0.129213	0.0277819	GLM	6	105189692	2.94e-07	6.53165	0.186517	0.0380172	GLM	5	62863480	5.61176e-07	6.2509	0.235955	0
GLM	4	374677568	1.44e-08	7.84164	0.38427	0.0220528	GLM	8	116952777	1.96654e-09	8.7063	0.129213	1.08101e-05	GLM	6	170689464	8.36e-07	6.07779	0.0719101	0.0273636	GLM	5	121261836	4.07765e-07	6.38959	0.0280899	0.0823517
GLM	4	374691029	9.8e-09	8.00877	0.386517	2.12e-07	GLM	8	116952793	1.96654e-09	8.7063	0.129213	0.00455574	GLM	7	3515170	1.39e-07	6.85699	0.0404494	1.27962e-07	GLM	5	249273029	4.97964e-07	6.3028	0.0505618	2.22222e-09
GLM	5	121261836	2.91e-07	6.53611	0.0280899	9.67e-07	GLM	8	116952818	1.80983e-09	8.74236	0.130337	0	GLM	7	4008929	9.18e-09	8.03716	0.0438202	0	GLM	5	249273207	4.87383e-07	6.31213	0.0460674	1.95167e-09
GLM	5	133900870	2.32e-07	6.63451	0.244944	1.78e-09	GLM	8	175661226	4.79835e-07	6.31891	0.0629213	1.07355e-09	GLM	7	4009007	8.35e-08	7.07831	0.041573	3.79348e-07	GLM	5	299145952	7.23861e-07	6.14035	0.0393258	0.0410841
GLM	5	133908652	2.05e-07	6.68825	0.246067	1.49e-08	GLM	8	181172104	2.07362e-07	6.68327	0.139326	0.0437612	GLM	7	4009052	9.18e-09	8.03716	0.0438202	0	GLM	5	299145959	7.23861e-07	6.14035	0.0393258	0.0734556
GLM	5	133908660	2.05e-07	6.68825	0.246067	0	GLM	8	181172105	6.8869e-09	8.16198	0.104494	0.0564548	GLM	7	42227622	7.75e-07	6.1107	0.452809	1.91247e-07	GLM	5	332527547	4.12143e-08	7.38495	0.0426966	0.0771914
GLM	5	134123688	2.95e-07	6.53018	0.242697	2.35e-08	GLM	8	257144145	5.06153e-08	7.29572	0.0337079	0	GLM	7	49494581	6.92e-09	8.15989	0.105618	0.0669248	GLM	6	105189692	4.13034e-07	6.38401	0.186517	0.0352333
GLM	5	151044602	7.19e-07	6.14327	0.0662921	0.0189235	GLM	8	259302452	1.09168e-07	6.9619	0.0292135	0.0665279	GLM	7	50257083	2.39e-10	9.6216	0.340449	4.20462e-07	GLM	7	3515170	1.42076e-07	6.84748	0.0404494	0
GLM	5	168910620	3.66e-07	6.43652	0.116854	0.00269893	GLM	8	280888294	2.42656e-07	6.61501	0.0314607	0	GLM	7	50257096	2.39e-10	9.6216	0.340449	0	GLM	7	4008929	6.23547e-09	8.20513	0.0438202	1.04678e-09
GLM	5	282897916	3.07e-07	6.51286	0.0696629	0.0123254	MLM	7	50257083	2.97503e-07	6.52651	0.340449	1.33116	GLM	7	50257104	2.99e-10	9.52433	0.341573	1.15274e-10	GLM	7	4009007	8.13651e-08	7.08956	0.041573	0
GLM	5	299145952	5.42e-08	7.266	0.0393258	0.0483888	MLM	7	50257096	2.97503e-07	6.52651	0.340449	3.13325	GLM	7	50552408	1.42e-07	6.84771	0.374157	0	GLM	7	4009052	6.23547e-09	8.20513	0.0438202	0
GLM	5	299145959	5.42e-08	7.266	0.0393258	0.0048671	MLM	7	50257104	3.06111e-07	6.51412	0.341573	2.07354e-09	GLM	7	51509072	4.48e-07	6.34872	0.353933	0.0286408	GLM	7	42227622	1.88897e-07	6.72377	0.452809	0
GLM	5	332527547	1.08e-07	6.96658	0.0426966	0.0523991	MLM	7	50552408	5.23222e-07	6.28131	0.374157	0	GLM	7	51616430	6.21e-07	6.20691	0.355056	1.12285e-07	GLM	7	49494581	1.00705e-08	7.99695	0.105618	0.0764398
GLM	6	105189692	2.24e-07	6.64975	0.186517	0.0235352	MLM	7	51509072	2.27044e-07	6.64389	0.353933	0	GLM	7	55406655	1.24e-07	6.90658	0.455056	1.14719e-08	GLM	7	50257083	2.35413e-11	10.6282	0.340449	0
GLM	6	170689464	2.58e-08	7.58838	0.0719101	0	MLM	7	51616430	4.97796e-07	6.30295	0.355056	1.15767	GLM	7	55406672	9.63e-08	7.01637	0.458427	6.60751e-08	GLM	7	50257096	2.35413e-11	10.6282	0.340449	4.7201e-08
GLM	6	170689500	6.21e-08	7.20691	0.0707865	1.91e-07	MLMM	7	51509072	7.44888e-08	7.12791	0.353933	5.1546	GLM	7	55555483	1.28e-07	6.89279	0.45618	0	GLM	7	50257104	2.62736e-11	10.5805	0.341573	9.57134e-09
GLM	7	3515170	3.18e-07	6.49757	0.0404494	0	BLINK	4	286540234	2.3115e-10	9.63611	0.179775	3.86595	GLM	7	55555513	8.45e-08	7.07314	0.451685	2.81109e-07	GLM	7	50552408	2.50921e-09	8.60046	0.374157	1.04488e-10
GLM	7	4008929	2.36e-08	7.62709	0.0438202	4.52e-08	BLINK	4	374691029	4.69214e-08	7.32863	0.386517	3.47246	GLM	7	55555516	8.45e-08	7.07314	0.451685	4.62631e-08	GLM	7	51509072	2.37156e-08	7.62497	0.353933	0.0200862
GLM	7	4009007	1.83e-07	6.73755	0.041573	2.1e-08	BLINK	7	49494581	1.91042e-07	6.71887	0.105618	8.06297	GLM	7	55589745	9.69e-08	7.01368	0.457303	8.65539e-08	GLM	7	51616430	3.69607e-08	7.43226	0.355056	1.33126e-08
GLM	7	4009052	2.36e-08	7.62709	0.0438202	0	b, FarmCPU model did not run with 1 PC							GLM	7	55589785	9.69e-08	7.01368	0.457303	3.80858e-06	GLM	7	55406655	2.43506e-08	7.61349	0.455056	0
GLM	7	50257083	1.92e-08	7.7167	0.340449	0.0243705								GLM	7	55589934	6.25e-08	7.20412	0.45618	0.0513692	GLM	7	55406672	1.72597e-08	7.76297	0.458427	0
GLM	7	50257096	1.92e-08	7.7167	0.340449	0.0206081								GLM	7	88040525	8.49e-07	6.07109	0.041573	5.39139e-10	GLM	7	55555483	1.86983e-08	7.7282	0.45618	1.51311e-05
GLM	7	50257104	2.26e-08	7.64589	0.341573	6.83e-06								GLM	7	88764789	2.5e-07	6.60206	0.0449438	1.78072e-06	GLM	7	55555513	1.5194e-08	7.81833	0.451685	4.43115e-09
GLM	7	88764789	7.16e-07	6.14509	0.0449438	1.31e-10								GLM	7	88764939	2.5e-07	6.60206	0.0449438	1.4921e-08	GLM	7	55555516	1.5194e-08	7.81833	0.451685	0
GLM	7	88764939	7.16e-07	6.14509	0.0449438	1.05e-07								GLM	7	88764956	2.5e-07	6.60206	0.0449438	3.13615e-08	GLM	7	55589745	1.42217e-08	7.84705	0.457303	1.11782e-08
GLM	7	88764956	7.16e-07	6.14509	0.0449438	1.01e-08								GLM	7	88766538	4.54e-07	6.34294	0.0460674	0.00492425	GLM	7	55589785	1.42217e-08	7.84705	0.457303	0
GLM	7	88844990	7.16e-07	6.14509	0.0449438	1.35e-08								GLM	7	88844990	2.5e-07	6.60206	0.0449438	6.3358e-09	GLM	7	55589934	9.5972e-09	8.01786	0.45618	0.0508465
GLM	7	89816605	2.56e-07	6.59176	0.0337079	1.45e-10								GLM	7	89816605	1.16e-07	6.93554	0.0337079	0	GLM	7	88040525	8.41652e-07	6.07487	0.041573	5.40213e-09
GLM	7	124262469	3.78e-07	6.42251	0.0842697	0.0202634								GLM	7	163357860	6.5e-07	6.18709	0.0730337	0.0613251	GLM	7	88764789	1.43947e-07	6.8418	0.0449438	0
GLM	7	146821602	7.76e-07	6.11014	0.179775	3.91e-09								GLM	7	163731282	7.98e-07	6.098	0.0651685	0	GLM	7	88764939	1.43947e-07	6.8418	0.0449438	4.5056e-08
GLM	7	146856072	5e-07	6.30103	0.170787	0								GLM	7	163731309	7.98e-07	6.098	0.0651685	3.39126e-07	GLM	7	88764956	1.43947e-07	6.8418	0.0449438	5.79002e-08
GLM	7	146856094	5e-07	6.30103	0.170787	3.7e-08								GLM	7	163731324	7.98e-07	6.098	0.0651685	9.5486e-08	GLM	7	88766538	3.21853e-07	6.49234	0.0460674	0.0744466
GLM	7	162804025	3.59e-07	6.44491	0.0730337	0								GLM	7	163731339	7.98e-07	6.098	0.0651685	1.34483e-07	GLM	7	88844990	1.43947e-07	6.8418	0.0449438	3.31172e-07
GLM	7	162804109	1.63e-07	6.78781	0.0752809	1.23e-08								GLM	8	116952738	2.3e-10	9.63827	0.129213	2.62806e-08	GLM	7	89816605	9.45914e-08	7.02415	0.0337079	7.82214e-07
GLM	7	163011426	1.7e-07	6.76955	0.0786517	0								GLM	8	116952777	2.3e-10	9.63827	0.129213	1.60689e-09	GLM	8	116952738	3.36431e-11	10.4731	0.129213	0.000434066
GLM	7	163149451	4.79e-07	6.31966	0.0775281	0								GLM	8	116952793	2.3e-10	9.63827	0.129213	5.63548e-08	GLM	8	116952777	3.36431e-11	10.4731	0.129213	0.00120191
GLM	7	163167003	4.79e-07	6.31966	0.0775281	3.12e-09								GLM	8	116952818	1.85e-10	9.73283	0.130337	0	GLM	8	116952793	3.36431e-11	10.4731	0.129213	0.000560492
GLM	7	163318673	5.01e-07	6.30016	0.0808989	2.64e-09								GLM	8	175661226	1.41e-07	6.85078	0.0629214	8.28562e-10	GLM	8	116952818	2.87418e-11	10.5415	0.130337	1.42562e-07
GLM	7	163357860	6.47e-08	7.1891	0.0730337	1.27e-05								GLM	8	177300237	3.12e-07	6.50585	0.0651685	0	GLM	8	175661226	6.56474e-08	7.18278	0.0629213	2.25953e-08
GLM	7	163584485	2.29e-07	6.64016	0.0674157	2.18e-09								GLM	8	177319964	3.85e-07	6.41454	0.0640449	2.28961e-08	GLM	8	177300237	2.47586e-07	6.60627	0.0651685	4.05029e-08
GLM	7	163584567	5.09e-07	6.29328	0.0651685	3.54e-10								GLM	8	181172104	1.33e-07	6.87615	0.139326	0.0083213	GLM	8	177319964	3.1632e-07	6.49987	0.0640449	0
GLM	7	163731282	8.33e-08	7.07935	0.0651685	4.72e-09								GLM	8	181172105	1.94e-08	7.7122	0.104494	0.0700143	GLM	8	181172104	2.88942e-07	6.53919	0.139326	0.0030243
GLM	7	163731309	8.33e-08	7.07935	0.0651685	5.06e-09								GLM	8	257144145	2.37e-08	7.62525	0.0337079	1.42045e-09	GLM	8	181172105	4.91715e-08	7.30829	0.104494	0.0683612
GLM	7	163731324	8.33e-08	7.07935	0.0651685	0								GLM	8	259302452	2.74e-08	7.56225	0.0292135	0.0294068	GLM	8	257144145	6.12538e-08	7.21287	0.0337079	0
GLM	7	163731332	2.02e-07	6.69465	0.0629214	0								GLM	8	280888294	8.23e-08	7.0846	0.0314607	5.09562e-09	GLM	8	259302452	5.43084e-08	7.26513	0.0292135	1.49623e-08
GLM	7	163731339	8.33e-08	7.07935	0.0651685	1.23e-07								GLM	9	9369662	1.46e-07	6.83565	0.0820225	0.0247713	GLM	8	280888294	1.8507e-07	6.73266	0.0314607	2.2301e-08
GLM	8	6875607	5.03e-07	6.29843	0.146067	1.73e-09								GLM	9	31640719	6.75e-07	6.1707	0.180899	0.00481793	GLM	9	9369662	4.79923e-08	7.31883	0.0820225	0.0318906
GLM	8	36453671	7.25e-08	7.13966	0.106742	0.00278926								GLM	9	31640792	6.75e-07	6.1707	0.180899	0.0738753	GLM	9	31640719	3.05105e-07	6.51555	0.180899	0.0702404
GLM	8	81809738	2.93e-07	6.53313	0.0550562	0								MLM	7	50257083	2.34e-07	6.63078	0.340449	2.61022	GLM	9	31640792	3.05105e-07	6.51555	0.180899	0.00780752
GLM	8	81809745	1.98e-07	6.70333	0.052809	1.36e-08								MLM	7	50257096	2.34e-07	6.63078	0.340449	3.24016	GLM	9	31640969	5.88596e-07	6.23018	0.177528	4.4071e-08
GLM	8	81809863	3.85e-07	6.41454	0.0539326	3.96e-08								MLM	7	50257104	2.41e-07	6.61798	0.341573	0	MLM	7	50257083	2.12493e-07	6.67266	0.340449	1.31787
GLM	8	116952738	9.87e-10	9.00568	0.129213	0.0217596								MLM	7	50552408	4.25e-07	6.37161	0.374157	0	MLM	7	50257096	2.12493e-07	6.67266	0.340449	3.14003
GLM	8	116952777	9.87e-10	9.00568	0.129213	0.00796251								MLM	7	51509072	1.73e-07	6.76195	0.353933	0	MLM	7	50257104	2.16573e-07	6.6644	0.341573	0
GLM	8	116952793	9.87e-10	9.00568	0.129213	6.62e-06								MLM	7	51616430	3.88e-07	6.41117	0.355056	1.04058	MLM	7	50552408	3.1232e-07	6.5054	0.374157	0
GLM	8	116952818	8.55e-10	9.06803	0.130337	8.49e-11								MLMM	7	51509072	5.04e-08	7.29757	0.353933	8.33188	MLM	7	51509072	1.35488e-07	6.8681	0.353933	0
GLM	8	123223209	5.55e-07	6.25571	0.248315	0								FarmCPU	4	160831598	1.92e-08	7.7167	0.052809	0.125719	MLM	7	51616430	3.07907e-07	6.51158	0.355056	0.365207
GLM	8	123223342	5.55e-07	6.25571	0.248315	3.2e-08								FarmCPU	4	286540234	3.51e-07	6.45469	0.179775	8.42e-09	MLMM	7	51509072	3.47518e-08	7.45902	0.353933	10.4481
GLM	8	141463701	4.24e-07	6.37263	0.0617977	0								FarmCPU	4	374691029	5.56e-07	6.25493	0.386517	7.91547	BLINK	4	38095762	4.32661e-08	7.36385	0.0786517	4.79101
GLM	8	175661226	3.76e-07	6.42481	0.0629214	8.09e-09								FarmCPU	5	294287265	3.25e-08	7.48812	0.0674157	0.356797	BLINK	7	55589934	3.45672e-07	6.46134	0.45618	2.86216
GLM	8	177300237	8.75e-07	6.05799	0.0651685	0								FarmCPU	5	325265991	1.16e-07	6.93554	0.176404	0	BLINK	8	181172105	4.19918e-07	6.37684	0.104494	10.8071
GLM	8	181172104	4.09e-08	7.38828	0.139326	0.0304198								FarmCPU	9	32146792	8.45e-08	7.07314	0.0550562	2.22e-09	BLINK	9	32146792	6.13415e-07	6.21225	0.0550562	3.53871
GLM	8	181172105	1.12e-09	8.95078	0.104494	0.0229774								FarmCPU	9	145386084	5.65e-07	6.24795	0.0955056	0
GLM	8	204124054	2.31e-07	6.63639	0.0831461	1.11e-09								BLINK	4	38095762	2.21e-07	6.65561	445	6.34618
GLM	8	209009429	7.14e-07	6.1463	0.0337079	4.13e-09								BLINK	4	374691029	4.46e-07	6.35067	445	3.561
GLM	8	257144145	1.73e-08	7.76195	0.0337079	5.15e-10								BLINK	9	32146792	6.46e-07	6.18977	445	3.71436
GLM	8	259302452	6.01e-08	7.22113	0.0292135	0.0840291
GLM	8	280888294	1.21e-07	6.91721	0.0314607	0
GLM	9	134994890	2.61e-07	6.58336	0.0876404	0.00366539
MLM	7	50257083	2.59e-07	6.5867	0.340449	3.03864
MLM	7	50257096	2.59e-07	6.5867	0.340449	1.80525
MLM	7	50257104	2.67e-07	6.57349	0.341573	2.48e-07
MLM	7	50552408	4.62e-07	6.33536	0.374157	7.65e-09
MLM	7	51509072	2.03e-07	6.6925	0.353933	0
MLM	7	51616430	4.45e-07	6.35164	0.355056	1.23413
MLMM	7	51509072	6.52e-08	7.18575	0.353933	5.75057
FarmCPU	2	109644094	8.79e-07	6.05601	0.0494382	1.16e-08
FarmCPU	4	38095762	6.34e-09	8.19791	0.0786517	11.4002
FarmCPU	4	374691029	4.96e-08	7.30452	0.386517	1.06e-08
FarmCPU	7	50257096	8.3e-11	10.0809	0.340449	0.152889
FarmCPU	8	181172105	7.04e-09	8.15243	0.104494	0
BLINK	2	109644094	7.82e-08	7.10679	0.0494382	4.48294
BLINK	4	38095762	3.36e-08	7.47366	0.0786517	3.89752
BLINK	4	286540234	2.48e-07	6.60555	0.179775	4.21455
BLINK	4	374691029	6.16e-08	7.21042	0.386517	1.72945
BLINK	7	50257096	1.16e-07	6.93554	0.340449	2.30235
a, PVE = Phenotypic variation explained.
