# Supplementary material for: Genome-wide association study of salt tolerance at the seed germination stage in lettuce
Source: PLoS One. 2024 Oct 18;19(10):e0308818. doi: 10.1371/journal.pone.0308818 (PMC11488735; doi:10.1371/journal.pone.0308818)
Supplement: S6 Table — (XLSX) [file pone.0308818.s010.xlsx]

## Sheet: S6 Table
S6 Table. Significant SNPs identified for the trait GR5d_S by the TASSEL software.
Model	Marker	Chr	Pos	p	"-log10(P)"	PVE (%)
GLM	Lsat_1_v8_lg_3-105586518	3	105586518	8.8481e-09	8.05315	7.437
GLM	Lsat_1_v8_lg_3-105586533	3	105586533	3.2264e-08	7.49128	6.938
GLM	Lsat_1_v8_lg_3-210381877	3	210381877	8.2748e-07	6.08224	5.675
GLM	Lsat_1_v8_lg_3-210381894	3	210381894	8.2748e-07	6.08224	5.675
GLM	Lsat_1_v8_lg_4-328192712	4	328192712	2.3908e-09	8.62146	7.148
GLM	Lsat_1_v8_lg_4-374691029	4	374691029	2.7008e-09	8.56851	7.892
GLM	Lsat_1_v8_lg_4-374618270	4	374618270	3.5436e-09	8.45056	7.788
GLM	Lsat_1_v8_lg_4-374677568	4	374677568	3.996e-09	8.39837	7.742
GLM	Lsat_1_v8_lg_4-328192706	4	328192706	5.1039e-09	8.2921	6.863
GLM	Lsat_1_v8_lg_4-158552399	4	158552399	1.368e-08	7.86391	7.269
GLM	Lsat_1_v8_lg_4-328192693	4	328192693	1.4959e-08	7.8251	6.458
GLM	Lsat_1_v8_lg_4-160831598	4	160831598	1.7072e-08	7.76772	7.184
GLM	Lsat_1_v8_lg_4-233695779	4	233695779	2.4882e-08	7.60411	7.039
GLM	Lsat_1_v8_lg_4-374544170	4	374544170	6.6596e-08	7.17655	6.658
GLM	Lsat_1_v8_lg_4-374544180	4	374544180	7.824e-08	7.10657	6.595
GLM	Lsat_1_v8_lg_4-374447887	4	374447887	8.2105e-08	7.08563	6.576
GLM	Lsat_1_v8_lg_4-374447947	4	374447947	8.2105e-08	7.08563	6.576
GLM	Lsat_1_v8_lg_4-374447950	4	374447950	8.2105e-08	7.08563	6.576
GLM	Lsat_1_v8_lg_4-374448016	4	374448016	8.2105e-08	7.08563	6.576
GLM	Lsat_1_v8_lg_4-374448046	4	374448046	8.2105e-08	7.08563	6.576
GLM	Lsat_1_v8_lg_4-374448092	4	374448092	8.2105e-08	7.08563	6.576
GLM	Lsat_1_v8_lg_4-374546859	4	374546859	8.9696e-08	7.04723	6.542
GLM	Lsat_1_v8_lg_4-374618277	4	374618277	9.0336e-08	7.04414	6.539
GLM	Lsat_1_v8_lg_4-158343465	4	158343465	2.0557e-07	6.68704	6.219
GLM	Lsat_1_v8_lg_4-158343611	4	158343611	2.0557e-07	6.68704	6.219
GLM	Lsat_1_v8_lg_4-158343647	4	158343647	2.0557e-07	6.68704	6.219
GLM	Lsat_1_v8_lg_4-158343657	4	158343657	2.0557e-07	6.68704	6.219
GLM	Lsat_1_v8_lg_4-374690965	4	374690965	2.1443e-07	6.66871	6.203
GLM	Lsat_1_v8_lg_4-374618256	4	374618256	2.3746e-07	6.62441	6.163
GLM	Lsat_1_v8_lg_4-374618272	4	374618272	2.3746e-07	6.62441	6.163
GLM	Lsat_1_v8_lg_4-374618301	4	374618301	2.3746e-07	6.62441	6.163
GLM	Lsat_1_v8_lg_4-373481809	4	373481809	4.1519e-07	6.38175	5.945
GLM	Lsat_1_v8_lg_4-164428623	4	164428623	4.3392e-07	6.36259	5.928
GLM	Lsat_1_v8_lg_4-164428678	4	164428678	4.3392e-07	6.36259	5.928
GLM	Lsat_1_v8_lg_4-164428716	4	164428716	4.3392e-07	6.36259	5.928
GLM	Lsat_1_v8_lg_4-164428738	4	164428738	4.3392e-07	6.36259	5.928
GLM	Lsat_1_v8_lg_4-164428747	4	164428747	4.3392e-07	6.36259	5.928
GLM	Lsat_1_v8_lg_4-164428761	4	164428761	4.3392e-07	6.36259	5.928
GLM	Lsat_1_v8_lg_4-164428769	4	164428769	4.3392e-07	6.36259	5.928
GLM	Lsat_1_v8_lg_4-164428788	4	164428788	4.3392e-07	6.36259	5.928
GLM	Lsat_1_v8_lg_4-160462451	4	160462451	4.3971e-07	6.35683	5.922
GLM	Lsat_1_v8_lg_4-160462507	4	160462507	4.3971e-07	6.35683	5.922
GLM	Lsat_1_v8_lg_4-160462643	4	160462643	4.3971e-07	6.35683	5.922
GLM	Lsat_1_v8_lg_4-164428830	4	164428830	5.8563e-07	6.23238	5.81
GLM	Lsat_1_v8_lg_4-164016225	4	164016225	8.2541e-07	6.08333	5.676
GLM	Lsat_1_v8_lg_4-164109208	4	164109208	8.4889e-07	6.07115	5.665
GLM	Lsat_1_v8_lg_4-158552425	4	158552425	8.6038e-07	6.06531	5.659
GLM	Lsat_1_v8_lg_5-62044856	5	62044856	1.6289e-08	7.78811	7.202
GLM	Lsat_1_v8_lg_5-62072119	5	62072119	1.6289e-08	7.78811	7.202
GLM	Lsat_1_v8_lg_5-62072123	5	62072123	1.6289e-08	7.78811	7.202
GLM	Lsat_1_v8_lg_5-62045021	5	62045021	4.7603e-08	7.32237	6.788
GLM	Lsat_1_v8_lg_5-62134909	5	62134909	1.8282e-07	6.73798	6.265
GLM	Lsat_1_v8_lg_5-62134965	5	62134965	4.3625e-07	6.36026	5.925
GLM	Lsat_1_v8_lg_6-105189692	6	105189692	2.0617e-07	6.68577	6.218
GLM	Lsat_1_v8_lg_7-50552408	7	50552408	1.4469e-13	12.8396	11.567
GLM	Lsat_1_v8_lg_7-50257083	7	50257083	6.4717e-13	12.189	11.018
GLM	Lsat_1_v8_lg_7-50257096	7	50257096	6.4717e-13	12.189	11.018
GLM	Lsat_1_v8_lg_7-50257104	7	50257104	7.2381e-13	12.1404	10.977
GLM	Lsat_1_v8_lg_7-51509072	7	51509072	3.1138e-11	10.5067	9.58
GLM	Lsat_1_v8_lg_7-51616430	7	51616430	6.6113e-11	10.1797	9.298
GLM	Lsat_1_v8_lg_7-55589934	7	55589934	3.1874e-10	9.49656	8.704
GLM	Lsat_1_v8_lg_7-55555483	7	55555483	4.2461e-10	9.37201	8.596
GLM	Lsat_1_v8_lg_7-55589745	7	55589745	4.2911e-10	9.36743	8.592
GLM	Lsat_1_v8_lg_7-55589785	7	55589785	4.2911e-10	9.36743	8.592
GLM	Lsat_1_v8_lg_7-55555513	7	55555513	5.1379e-10	9.28921	8.523
GLM	Lsat_1_v8_lg_7-55555516	7	55555516	5.1379e-10	9.28921	8.523
GLM	Lsat_1_v8_lg_7-55406672	7	55406672	1.4542e-09	8.83738	8.128
GLM	Lsat_1_v8_lg_7-55406655	7	55406655	2.3279e-09	8.63304	7.948
GLM	Lsat_1_v8_lg_7-55589842	7	55589842	9.3298e-09	8.03013	7.416
GLM	Lsat_1_v8_lg_7-55589887	7	55589887	9.3298e-09	8.03013	7.416
GLM	Lsat_1_v8_lg_7-55587551	7	55587551	9.7036e-09	8.01307	7.401
GLM	Lsat_1_v8_lg_7-55587578	7	55587578	9.7036e-09	8.01307	7.401
GLM	Lsat_1_v8_lg_7-4008929	7	4008929	4.049e-08	7.39265	6.85
GLM	Lsat_1_v8_lg_7-4009052	7	4009052	4.049e-08	7.39265	6.85
GLM	Lsat_1_v8_lg_7-55406738	7	55406738	5.937e-08	7.22643	6.702
GLM	Lsat_1_v8_lg_7-49494581	7	49494581	7.1354e-08	7.14658	6.631
GLM	Lsat_1_v8_lg_7-3515170	7	3515170	3.4916e-07	6.45698	6.013
GLM	Lsat_1_v8_lg_7-4009007	7	4009007	3.7561e-07	6.42526	5.984
GLM	Lsat_1_v8_lg_7-42227622	7	42227622	5.8396e-07	6.23362	5.811
GLM	Lsat_1_v8_lg_7-88764789	7	88764789	6.5454e-07	6.18406	5.026
GLM	Lsat_1_v8_lg_7-88764939	7	88764939	6.5454e-07	6.18406	5.026
GLM	Lsat_1_v8_lg_7-88764956	7	88764956	6.5454e-07	6.18406	5.026
GLM	Lsat_1_v8_lg_7-88844990	7	88844990	6.5454e-07	6.18406	5.026
GLM	Lsat_1_v8_lg_7-63961872	7	63961872	7.757e-07	6.11031	5.7
GLM	Lsat_1_v8_lg_7-63962040	7	63962040	7.757e-07	6.11031	5.7
GLM	Lsat_1_v8_lg_7-63962057	7	63962057	7.757e-07	6.11031	5.7
GLM	Lsat_1_v8_lg_8-116952818	8	116952818	1.3528e-11	10.8688	9.892
GLM	Lsat_1_v8_lg_8-116952738	8	116952738	1.8664e-11	10.729	9.771
GLM	Lsat_1_v8_lg_8-116952777	8	116952777	1.8664e-11	10.729	9.771
GLM	Lsat_1_v8_lg_8-116952793	8	116952793	1.8664e-11	10.729	9.771
GLM	Lsat_1_v8_lg_9-9369662	9	9369662	9.8474e-09	8.00668	6.616
GLM	Lsat_1_v8_lg_9-31640719	9	31640719	3.6576e-07	6.4368	5.994
GLM	Lsat_1_v8_lg_9-31640792	9	31640792	3.6576e-07	6.4368	5.994
GLM	Lsat_1_v8_lg_9-31640969	9	31640969	6.6745e-07	6.17558	5.759
MLM	Lsat_1_v8_lg_7-51509072	7	51509072	2.1745e-07	6.66264	7.177
MLM	Lsat_1_v8_lg_7-50552408	7	50552408	2.3096e-07	6.63646	7.148
MLM	Lsat_1_v8_lg_7-50257083	7	50257083	5.5754e-07	6.25372	6.722
MLM	Lsat_1_v8_lg_7-50257096	7	50257096	5.5754e-07	6.25372	6.722
MLM	Lsat_1_v8_lg_7-50257104	7	50257104	5.771e-07	6.23875	6.706
MLM	Lsat_1_v8_lg_7-51616430	7	51616430	6.1695e-07	6.20975	6.673
