# Supplementary material for: Genome-wide association study of salt tolerance at the seed germination stage in lettuce
Source: PLoS One. 2024 Oct 18;19(10):e0308818. doi: 10.1371/journal.pone.0308818 (PMC11488735; doi:10.1371/journal.pone.0308818)
Supplement: S7 Table — (XLSX) [file pone.0308818.s011.xlsx]

## Sheet: S7 Table
S7 Table. Significant SNPs identified for the trait SSI_GR5d by the TASSEL software.
Model	Marker	Chr	Pos	p	"-log10(P)"	PVE (%)
GLM	Lsat_1_v8_lg_3-105586518	3	105586518	1.1033e-08	7.95731	7.366
GLM	Lsat_1_v8_lg_3-105586533	3	105586533	3.3511e-08	7.47481	6.937
GLM	Lsat_1_v8_lg_4-328192712	4	328192712	3.1331e-09	8.50403	7.06
GLM	Lsat_1_v8_lg_4-328192693	4	328192693	4.2535e-09	8.37125	6.945
GLM	Lsat_1_v8_lg_4-328192706	4	328192706	6.8508e-09	8.16426	6.765
GLM	Lsat_1_v8_lg_4-158552399	4	158552399	1.87e-08	7.72816	7.163
GLM	Lsat_1_v8_lg_4-160831598	4	160831598	2.247e-08	7.6484	7.092
GLM	Lsat_1_v8_lg_4-233695779	4	233695779	4.0963e-08	7.38761	6.859
GLM	Lsat_1_v8_lg_4-374691029	4	374691029	4.3665e-08	7.35987	6.834
GLM	Lsat_1_v8_lg_4-374677568	4	374677568	6.1863e-08	7.20857	6.699
GLM	Lsat_1_v8_lg_4-374618270	4	374618270	6.8994e-08	7.16119	6.657
GLM	Lsat_1_v8_lg_4-158343465	4	158343465	1.7472e-07	6.75766	6.295
GLM	Lsat_1_v8_lg_4-158343611	4	158343611	1.7472e-07	6.75766	6.295
GLM	Lsat_1_v8_lg_4-158343647	4	158343647	1.7472e-07	6.75766	6.295
GLM	Lsat_1_v8_lg_4-158343657	4	158343657	1.7472e-07	6.75766	6.295
GLM	Lsat_1_v8_lg_4-160462451	4	160462451	5.1448e-07	6.28863	5.872
GLM	Lsat_1_v8_lg_4-160462507	4	160462507	5.1448e-07	6.28863	5.872
GLM	Lsat_1_v8_lg_4-160462643	4	160462643	5.1448e-07	6.28863	5.872
GLM	Lsat_1_v8_lg_4-164428623	4	164428623	5.4706e-07	6.26197	5.848
GLM	Lsat_1_v8_lg_4-164428678	4	164428678	5.4706e-07	6.26197	5.848
GLM	Lsat_1_v8_lg_4-164428716	4	164428716	5.4706e-07	6.26197	5.848
GLM	Lsat_1_v8_lg_4-164428738	4	164428738	5.4706e-07	6.26197	5.848
GLM	Lsat_1_v8_lg_4-164428747	4	164428747	5.4706e-07	6.26197	5.848
GLM	Lsat_1_v8_lg_4-164428761	4	164428761	5.4706e-07	6.26197	5.848
GLM	Lsat_1_v8_lg_4-164428769	4	164428769	5.4706e-07	6.26197	5.848
GLM	Lsat_1_v8_lg_4-164428788	4	164428788	5.4706e-07	6.26197	5.848
GLM	Lsat_1_v8_lg_4-158552425	4	158552425	7.6816e-07	6.11455	5.715
GLM	Lsat_1_v8_lg_4-164428830	4	164428830	8.0206e-07	6.09579	5.698
GLM	Lsat_1_v8_lg_5-62044856	5	62044856	6.2792e-09	8.2021	7.583
GLM	Lsat_1_v8_lg_5-62072119	5	62072119	6.2792e-09	8.2021	7.583
GLM	Lsat_1_v8_lg_5-62072123	5	62072123	6.2792e-09	8.2021	7.583
GLM	Lsat_1_v8_lg_5-62045021	5	62045021	1.9118e-08	7.71856	7.154
GLM	Lsat_1_v8_lg_5-62134965	5	62134965	1.5985e-07	6.79629	6.33
GLM	Lsat_1_v8_lg_5-62134909	5	62134909	3.9867e-07	6.39939	5.972
GLM	Lsat_1_v8_lg_5-62134878	5	62134878	6.6587e-07	6.17661	5.771
GLM	Lsat_1_v8_lg_6-105189692	6	105189692	5.2043e-07	6.28364	5.868
GLM	Lsat_1_v8_lg_7-50552408	7	50552408	6.213e-13	12.2067	11.054
GLM	Lsat_1_v8_lg_7-50257083	7	50257083	1.9581e-12	11.7082	10.63
GLM	Lsat_1_v8_lg_7-50257096	7	50257096	1.9581e-12	11.7082	10.63
GLM	Lsat_1_v8_lg_7-50257104	7	50257104	2.2005e-12	11.6575	10.587
GLM	Lsat_1_v8_lg_7-51509072	7	51509072	7.1534e-11	10.1455	9.286
GLM	Lsat_1_v8_lg_7-55589934	7	55589934	7.2605e-11	10.139	9.28
GLM	Lsat_1_v8_lg_7-55555483	7	55555483	8.4661e-11	10.0723	9.222
GLM	Lsat_1_v8_lg_7-55589745	7	55589745	9.5346e-11	10.0207	9.178
GLM	Lsat_1_v8_lg_7-55589785	7	55589785	9.5346e-11	10.0207	9.178
GLM	Lsat_1_v8_lg_7-51616430	7	51616430	1.2593e-10	9.89987	9.073
GLM	Lsat_1_v8_lg_7-55555513	7	55555513	1.2918e-10	9.8888	9.063
GLM	Lsat_1_v8_lg_7-55555516	7	55555516	1.2918e-10	9.8888	9.063
GLM	Lsat_1_v8_lg_7-55406672	7	55406672	1.9492e-10	9.71014	8.908
GLM	Lsat_1_v8_lg_7-55406655	7	55406655	3.7934e-10	9.42097	8.655
GLM	Lsat_1_v8_lg_7-55589842	7	55589842	1.9413e-09	8.71191	8.033
GLM	Lsat_1_v8_lg_7-55589887	7	55589887	1.9413e-09	8.71191	8.033
GLM	Lsat_1_v8_lg_7-55587551	7	55587551	2.0142e-09	8.6959	8.019
GLM	Lsat_1_v8_lg_7-55587578	7	55587578	2.0142e-09	8.6959	8.019
GLM	Lsat_1_v8_lg_7-55406738	7	55406738	8.3367e-09	8.07901	7.474
GLM	Lsat_1_v8_lg_7-4008929	7	4008929	7.3742e-08	7.13229	6.631
GLM	Lsat_1_v8_lg_7-4009052	7	4009052	7.3742e-08	7.13229	6.631
GLM	Lsat_1_v8_lg_7-63961872	7	63961872	8.1064e-08	7.09117	6.594
GLM	Lsat_1_v8_lg_7-63962040	7	63962040	8.1064e-08	7.09117	6.594
GLM	Lsat_1_v8_lg_7-63962057	7	63962057	8.1064e-08	7.09117	6.594
GLM	Lsat_1_v8_lg_7-49494581	7	49494581	2.0951e-07	6.6788	6.224
GLM	Lsat_1_v8_lg_7-42227622	7	42227622	2.1245e-07	6.67274	6.219
GLM	Lsat_1_v8_lg_7-49494462	7	49494462	5.8859e-07	6.23019	5.819
GLM	Lsat_1_v8_lg_7-4009007	7	4009007	7.2317e-07	6.14076	5.739
GLM	Lsat_1_v8_lg_7-3515170	7	3515170	7.2658e-07	6.13872	5.737
GLM	Lsat_1_v8_lg_8-116952818	8	116952818	7.9623e-11	10.099	9.246
GLM	Lsat_1_v8_lg_8-116952738	8	116952738	9.3679e-11	10.0284	9.184
GLM	Lsat_1_v8_lg_8-116952777	8	116952777	9.3679e-11	10.0284	9.184
GLM	Lsat_1_v8_lg_8-116952793	8	116952793	9.3679e-11	10.0284	9.184
GLM	Lsat_1_v8_lg_9-9369662	9	9369662	1.8438e-08	7.73429	6.392
GLM	Lsat_1_v8_lg_9-31640719	9	31640719	5.2429e-07	6.28043	5.865
GLM	Lsat_1_v8_lg_9-31640792	9	31640792	5.2429e-07	6.28043	5.865
MLM	Lsat_1_v8_lg_7-51509072	7	51509072	2.6997e-07	6.56868	7.076
MLM	Lsat_1_v8_lg_7-50552408	7	50552408	5.2117e-07	6.28302	6.758
MLM	Lsat_1_v8_lg_7-51616430	7	51616430	6.9848e-07	6.15585	6.617
MLM	Lsat_1_v8_lg_7-50257083	7	50257083	7.5357e-07	6.12288	6.58
MLM	Lsat_1_v8_lg_7-50257096	7	50257096	7.5357e-07	6.12288	6.58
MLM	Lsat_1_v8_lg_7-50257104	7	50257104	7.6409e-07	6.11686	6.574
