# Supplementary material for: Genome-wide association study of salt tolerance at the seed germination stage in lettuce
Source: PLoS One. 2024 Oct 18;19(10):e0308818. doi: 10.1371/journal.pone.0308818 (PMC11488735; doi:10.1371/journal.pone.0308818)
Supplement: S8 Table — (XLSX) [file pone.0308818.s012.xlsx]

## Sheet: Sheet1
S8 Table. Linkage disequilibrium (r2), and D' between pairs of the six significant SNPs on chromosome 7.
Site 1	Site 2	Dist in bp	r2	D'	pDiseq	N
50257096	50257083	13	1	1	0	426
50257104	50257096	8	1	1	0	425
50257104	50257083	21	1	1	0	425
50552408	50257104	295304	0.882	1	0	419
50552408	50257096	295312	0.882	1	0	420
50552408	50257083	295325	0.882	1	0	420
51509072	50552408	956664	0.92	0.989	0	423
51509072	50257104	1251968	0.898	0.978	0	419
51509072	50257096	1251976	0.898	0.978	0	420
51509072	50257083	1251989	0.898	0.978	0	420
51616430	51509072	107358	0.99	1	0	432
51616430	50552408	1064022	0.911	0.978	0	424
51616430	50257104	1359326	0.888	0.978	0	420
51616430	50257096	1359334	0.888	0.978	0	421
51616430	50257083	1359347	0.888	0.978	0	421
Note: r2 and D' are both measures of linkage disequilibrium.
