# Supplementary material for: Genome-wide association study of salt tolerance at the seed germination stage in lettuce
Source: PLoS One. 2024 Oct 18;19(10):e0308818. doi: 10.1371/journal.pone.0308818 (PMC11488735; doi:10.1371/journal.pone.0308818)
Supplement: S9 Table — (XLSX) [file pone.0308818.s013.xlsx]

## Sheet: Sheet1
S9 Table. Evaluation of crossing over/recombination and coupling phase linkage.
			Heterozygotes denoted as: R=A:G; Y=C:T; S=C:G; W=A:T; K=G:T; M=A:C
			SNP locations
Taxa	Horticultural type	Species	50257083	50257096	50257104	50552408	51509072	51616430	Crossovers
BM_GBS_1	LEF	L. sativa	C	G	C	A	A	C
BM_GBS_2	CRP	L. sativa	T	A	T	C	G	T
BM_GBS_3	CRP	L. sativa	T	A	T	C	G	T
BM_GBS_4	BUT	L. sativa	C	G	C	A	A	C
BM_GBS_5	BUT	L. sativa	C	G	C	A	A	C
BM_GBS_6	BUT	L. sativa	C	G	C	A	A	C
BM_GBS_7	CRP	L. sativa	T	A	T	C	G	T
BM_GBS_9	BUT	L. sativa	C	G	C	A	A	C
BM_GBS_10	CRP	L. sativa	C	G	C	A	A	C
BM_GBS_12	CRP	L. sativa	C	G	C	A	A	C
BM_GBS_13	BUT	L. sativa	C	G	C	A	A	C
BM_GBS_14	BUT	L. sativa	C	G	C	A	A	C
BM_GBS_16	CRP	L. sativa	T	A	T	C	G	T
BM_GBS_17	CRP	L. sativa	C	G	C	A	A	C
BM_GBS_18	BUT	L. sativa	C	G	C	A	A	C
BM_GBS_19	BUT	L. sativa	C	G	C	A	A	C
BM_GBS_20	BUT	L. sativa	C	G	C	A	A	C
BM_GBS_21	LEF	L. sativa	C	G	C	A	A	C
BM_GBS_22	LEF	L. sativa	C	G	C	A	A	C
BM_GBS_23	BUT	L. sativa	C	G	C	A	A	C
BM_GBS_25	LEF	L. sativa	C	G	Y	A	A	C	Crossover between 50257096 and 50257104
BM_GBS_26	STM	L. sativa	C	G	C	A	A	C
BM_GBS_27	ROM	L. sativa	C	G	C	A	A	C
BM_GBS_28	STM	L. sativa	C	G	C	A	A	C
BM_GBS_29	ROM	L. sativa	C	G	C	A	A	C
BM_GBS_30	ROM	L. sativa	C	G	C	A	A	C
BM_GBS_31	ROM	L. sativa	C	G	C	A	A	C
BM_GBS_32	LEF	L. sativa	C	G	C	A	A	C
BM_GBS_33	LEF	L. sativa	C	G	C	A	A	C
BM_GBS_34	BUT	L. sativa	T	A	T	C	G	T
BM_GBS_35	CRP	L. sativa	T	A	T	C	G	T
BM_GBS_36	BUT	L. sativa	C	G	C	A	A	C
BM_GBS_37	BUT	L. sativa	C	G	C	A	A	C
BM_GBS_38	LEF	L. sativa	C	G	C	A	A	C
BM_GBS_39	LEF	L. sativa	C	G	C	A	A	C
BM_GBS_40	LEF	L. sativa	C	G	C	A	A	C
BM_GBS_41	LEF	L. sativa	T	A	T	C	G	T
BM_GBS_42	CRP	L. sativa	T	A	T	C	G	T
BM_GBS_43	LEF	L. sativa	C	G	C	A	A	C
BM_GBS_44	ROM	L. sativa	C	G	C	A	A	C
BM_GBS_45	LEF	L. sativa	C	G	C	A	A	C
BM_GBS_46	ROM	L. sativa	T	A	T	C	G	T
BM_GBS_47	CRP	L. sativa	T	A	T	C	G	T
BM_GBS_48	LEF	L. sativa	C	G	C	A	A	C
BM_GBS_49	CRP	L. sativa	C	G	C	A	A	C
BM_GBS_50	BUT	L. sativa	C	G	C	A	A	C
BM_GBS_51	BUT	L. sativa	C	G	C	A	A	C
BM_GBS_52	LEF	L. sativa	T	A	T	C	G	T
BM_GBS_53	LEF	L. sativa	T	A	T	C	G	T
BM_GBS_57	LEF	L. sativa	C	G	C	A	A	C
BM_GBS_58	CRP	L. sativa	T	A	T	C	G	T
BM_GBS_59	CRP	L. sativa	T	A	T	C	G	T
BM_GBS_60	LEF	L. sativa	T	A	T	C	G	T
BM_GBS_61	ROM	L. sativa	C	G	C	A	A	C
BM_GBS_62	PRI	L. sativa	C	G	C	A	A	C
BM_GBS_63	BUT	L. sativa	C	G	C	A	A	C
BM_GBS_64	CRP	L. sativa	T	A	T	C	G	T
BM_GBS_65	CRP	L. sativa	T	A	T	C	G	T
BM_GBS_66	LEF	L. sativa	T	A	T	C	G	T
BM_GBS_67	LEF	L. sativa	C	G	C	A	A	C
BM_GBS_68	ROM	L. sativa	C	G	C	A	A	C
BM_GBS_69	ROM	L. sativa	C	G	C	A	A	C
BM_GBS_70	CRP	L. sativa	T	A	T	C	G	T
BM_GBS_71	CRP	L. sativa	T	A	T	C	G	T
BM_GBS_72	ROM	L. sativa	C	G	C	A	A	C
BM_GBS_73	CRP	L. sativa	C	G	C	A	A	C
BM_GBS_74	CRP	L. sativa	T	A	T	C	G	T
BM_GBS_75	BUT	L. sativa	C	G	C	A	A	C
BM_GBS_76	LEF	L. sativa	T	A	T	C	G	T
BM_GBS_77	ROM	L. sativa	C	G	C	A	A	C
BM_GBS_78	ROM	L. sativa	C	G	C	A	A	C
BM_GBS_79	ROM	L. sativa	C	G	C	A	A	C
BM_GBS_80	BUT	L. sativa	C	G	C	A	A	C
BM_GBS_81	CRP	L. sativa	T	A	T	C	G	T
BM_GBS_82	BUT	L. sativa	C	G	C	A	A	C
BM_GBS_83	CRP	L. sativa	T	A	T	C	G	T
BM_GBS_84	CRP	L. sativa	C	G	C	A	A	C
BM_GBS_85	CRP	L. sativa	T	A	T	C	G	T
BM_GBS_86	LEF	L. sativa	T	A	T	C	G	T
BM_GBS_87	CRP	L. sativa	T	A	T	C	G	T
BM_GBS_88	CRP	L. sativa	T	A	T	C	G	T
BM_GBS_89	BUT	L. sativa	C	G	C	A	A	C
BM_GBS_90	BUT	L. sativa	T	A	T	C	G	T
BM_GBS_91	BUT	L. sativa	C	G	C	A	A	C
BM_GBS_92	ROM	L. sativa	C	G	C	A	A	C
BM_GBS_93	ROM	L. sativa	T	A	T	C	G	T
BM_GBS_94	BUT	L. sativa	C	G	C	A	A	C
BM_GBS_96	ROM	L. sativa	C	G	C	A	A	C
BM_GBS_97	CRP	L. sativa	T	A	T	C	G	T
BM_GBS_98	BUT	L. sativa	C	G	C	A	G	T	Crossover between SNP locations: 50552408 and 51509072
BM_GBS_99	LEF	L. sativa	C	G	C	A	A	C
BM_GBS_100	ROM	L. sativa	C	G	C	A	A	C
BM_GBS_101	LEF	L. sativa	C	G	C	A	A	C
BM_GBS_102	LEF	L. sativa	C	G	C	A	A	C
BM_GBS_103	CRP	L. sativa	C	G	C	A	A	C
BM_GBS_105	ROM	L. sativa	C	G	C	A	A	C
BM_GBS_108	CRP	L. sativa	T	A	T	C	G	T
BM_GBS_110	CRP	L. sativa	C	G	C	A	A	C
BM_GBS_111	ROM	L. sativa	Y	R	Y	A	A	C
BM_GBS_113	ROM	L. sativa	C	G	C	A	A	C
BM_GBS_114	CRP	L. sativa	C	G	C	A	A	C
BM_GBS_115	LEF	L. sativa	T	A	T	C	G	T
BM_GBS_116	CRP	L. sativa	T	A	T	C	G	T
BM_GBS_118	ROM	L. sativa	C	G	C	A	A	C
BM_GBS_121	CRP	L. sativa	T	A	T	C	G	T
BM_GBS_122	ROM	L. sativa	C	G	C	A	A	C
BM_GBS_123	LEF	L. sativa	T	A	T	C	G	T
BM_GBS_124	CRP	L. sativa	T	A	T	C	G	T
BM_GBS_125	LEF	L. sativa	C	G	C	A	A	C
BM_GBS_126	CRP	L. sativa	T	A	T	C	G	T
BM_GBS_127	BUT	L. sativa	C	G	C	A	A	C
BM_GBS_128	CRP	L. sativa	T	A	T	C	G	T
BM_GBS_131	CRP	L. sativa	C	G	C	A	A	C
BM_GBS_132	CRP	L. sativa	T	A	T	C	G	T
BM_GBS_133	BUT	L. sativa	C	G	C	A	A	C
BM_GBS_134	ROM	L. sativa	C	G	C	A	A	C
BM_GBS_136	ROM	L. sativa	C	G	C	A	A	C
BM_GBS_138	BUT	L. sativa	T	A	T	C	G	T
BM_GBS_139	LEF	L. sativa	T	A	T	C	G	T
BM_GBS_140	LEF	L. sativa	Y	R	Y	C	A	C	Crossover between SNP locations: 50552408 and 51509072
BM_GBS_141	CRP	L. sativa	C	G	C	A	A	C
BM_GBS_143	LEF	L. sativa	T	A	T	C	G	T
BM_GBS_144	LEF	L. sativa	C	G	C	A	A	C
BM_GBS_145	CRP	L. sativa	T	A	T	C	G	T
BM_GBS_146	BUT	L. sativa	T	A	T	C	G	T
BM_GBS_148	LEF	L. sativa	T	A	T	C	G	T
BM_GBS_149	LEF	L. sativa	C	G	C	A	A	C
BM_GBS_151	CRP	L. sativa	C	G	C	A	A	C
BM_GBS_154	LEF	L. sativa	C	G	C	A	A	C
BM_GBS_155	CRP	L. sativa	C	G	C	A	A	C
BM_GBS_157	LEF	L. sativa	T	A	T	C	G	T
BM_GBS_158	BUT	L. sativa	C	G	C	A	A	C
BM_GBS_159	BUT	L. sativa	C	G	C	A	A	C
BM_GBS_160	CRP	L. sativa	C	G	C	A	A	C
BM_GBS_162	ROM	L. sativa	C	G	C	A	A	C
BM_GBS_163	CRP	L. sativa	T	A	T	C	G	T
BM_GBS_164	LEF	L. sativa	T	A	T	C	G	T
BM_GBS_166	LEF	L. sativa	C	G	C	A	A	C
BM_GBS_167	CRP	L. sativa	C	G	C	A	A	C
BM_GBS_168	CRP	L. sativa	C	G	C	A	A	C
BM_GBS_169	BUT	L. sativa	Y	R	Y	M	R	Y
BM_GBS_170	BUT	L. sativa	C	G	C	A	A	C
BM_GBS_171	BUT	L. sativa	C	G	C	A	A	C
BM_GBS_172	BUT	L. sativa	T	A	T	C	G	T
BM_GBS_173	BUT	L. sativa	C	G	C	A	A	C
BM_GBS_174	BUT	L. sativa	C	G	C	A	A	C
BM_GBS_175	BUT	L. sativa	C	G	C	A	A	C
BM_GBS_176	CRP	L. sativa	T	A	T	C	G	T
BM_GBS_177	ROM	L. sativa	T	A	T	C	G	T
BM_GBS_178	CRP	L. sativa	C	G	C	A	A	C
BM_GBS_179	ROM	L. sativa	C	G	C	A	A	C
BM_GBS_180	ROM	L. sativa	C	G	C	A	A	C
BM_GBS_181	BUT	L. sativa	C	G	C	M	A	C
BM_GBS_182	BUT	L. sativa	C	G	C	A	A	C
BM_GBS_183	LEF	L. sativa	T	A	T	C	G	T
BM_GBS_184	LEF	L. sativa	Y	R	Y	C	G	T
BM_GBS_185	ROM	L. sativa	C	G	C	A	A	C
BM_GBS_186	LEF	L. sativa	C	G	C	A	A	C
BM_GBS_187	BUT	L. sativa	C	G	C	A	A	C
BM_GBS_188	BUT	L. sativa	C	G	C	A	A	C
BM_GBS_189	CRP	L. sativa	T	A	T	C	G	T
BM_GBS_190	CRP	L. sativa	T	A	T	C	G	T
BM_GBS_191	BUT	L. sativa	C	G	C	A	A	C
BM_GBS_193	CRP	L. sativa	C	G	C	A	A	C
BM_GBS_194	ROM	L. sativa	C	G	C	A	A	C
BM_GBS_195	CRP	L. sativa	C	G	C	A	A	C
BM_GBS_196	BUT	L. sativa	C	G	C	A	A	C
BM_GBS_197	CRP	L. sativa	C	G	C	A	A	C
BM_GBS_198	CRP	L. sativa	T	A	T	C	G	T
BM_GBS_199	LEF	L. sativa	C	G	C	A	A	C
BM_GBS_202	CRP	L. sativa	C	G	C	A	A	C
BM_GBS_204	CRP	L. sativa	T	A	T	C	G	T
BM_GBS_205	LEF	L. sativa	C	G	C	A	A	C
BM_GBS_206	STM	L. sativa	T	A	T	C	A	C	Crossover between SNP locations: 50552408 and 51509072
BM_GBS_207	ROM	L. sativa	C	G	C	A	A	C
BM_GBS_209	LEF	L. sativa	T	A	T	C	G	T
BM_GBS_210	LEF	L. sativa	C	G	C	A	A	C
BM_GBS_211	BUT	L. sativa	C	G	C	A	A	C
BM_GBS_212	BUT	L. sativa	Y	R	Y	A	A	C
BM_GBS_213	BUT	L. sativa	C	G	C	A	A	C
BM_GBS_214	BUT	L. sativa	C	G	C	A	A	C
BM_GBS_215	ROM	L. sativa	C	G	C	A	A	C
BM_GBS_216	BUT	L. sativa	C	G	C	A	A	C
BM_GBS_217	BUT	L. sativa	C	G	C	A	A	C
BM_GBS_218	BUT	L. sativa	C	G	C	A	A	C
BM_GBS_219	CRP	L. sativa	C	G	C	A	A	C
BM_GBS_220	LEF	L. sativa	T	A	T	C	G	T
BM_GBS_221	BUT	L. sativa	C	G	C	A	A	C
BM_GBS_222	ROM	L. sativa	T	A	T	C	G	T
BM_GBS_223	ROM	L. sativa	T	A	T	C	G	T
BM_GBS_225	ROM	L. sativa	C	G	C	A	A	C
BM_GBS_226	ROM	L. sativa	C	G	C	A	A	C
BM_GBS_227	ROM	L. sativa	C	G	C	A	A	C
BM_GBS_228	ROM	L. sativa	C	G	C	A	A	C
BM_GBS_229	ROM	L. sativa	C	G	C	A	A	C
BM_GBS_230	ROM	L. sativa	C	G	C	A	A	C
BM_GBS_231	ROM	L. sativa	C	G	C	A	A	T	Crossover between SNP locations: 51509072 and 51616430
BM_GBS_232	LEF	L. sativa	C	G	C	A	A	C
BM_GBS_233	ROM	L. sativa	T	A	T	C	G	T
BM_GBS_234	ROM	L. sativa	C	G	C	A	A	C
BM_GBS_235	ROM	L. sativa	C	G	C	A	A	C
BM_GBS_236	CRP	L. sativa	C	G	C	A	A	C
BM_GBS_237	LEF	L. sativa	T	A	T	C	G	T
BM_GBS_240	CRP	L. sativa	T	A	T	C	G	T
BM_GBS_241	CRP	L. sativa	T	A	T	C	G	T
BM_GBS_242	BUT	L. sativa	T	A	T	C	G	T
BM_GBS_243	LEF	L. sativa	T	A	T	C	G	T
BM_GBS_245	LEF	L. sativa	T	A	T	C	G	T
BM_GBS_247	ROM	L. sativa	C	G	C	A	A	C
BM_GBS_249	LEF	L. sativa	Y	R	Y	M	G	T
BM_GBS_250	BUT	L. sativa	T	A	T	C	G	T
BM_GBS_251	BUT	L. sativa	C	G	C	A	A	C
BM_GBS_252	CRP	L. sativa	T	A	T	C	G	T
BM_GBS_253	ROM	L. sativa	T	A	T	C	G	T
BM_GBS_254	ROM	L. sativa	T	A	T	C	G	T
BM_GBS_255	BUT	L. sativa	C	G	C	A	A	C
BM_GBS_256	BUT	L. sativa	C	G	C	A	A	C
BM_GBS_257	CRP	L. sativa	T	A	T	C	G	T
BM_GBS_258	CRP	L. sativa	C	G	C	A	A	C
BM_GBS_259	BUT	L. sativa	C	G	C	A	A	C
BM_GBS_260	CRP	L. sativa	Y	R	Y	M	R	Y
BM_GBS_261	CRP	L. sativa	T	A	T	C	G	T
BM_GBS_263	BUT	L. sativa	C	G	C	A	A	C
BM_GBS_264	BUT	L. sativa	C	G	C	A	A	C
BM_GBS_265	ROM	L. sativa	T	A	T	C	G	T
BM_GBS_266	CRP	L. sativa	T	A	T	C	G	T
BM_GBS_267	BUT	L. sativa	C	G	C	A	A	C
BM_GBS_268	CRP	L. sativa	T	A	T	C	G	T
BM_GBS_270	CRP	L. sativa	T	A	T	C	G	T
BM_GBS_271	BUT	L. sativa	T	A	T	C	G	T
BM_GBS_273	CRP	L. sativa	C	G	C	A	A	C
BM_GBS_274	BUT	L. sativa	C	G	C	A	A	C
BM_GBS_275	BUT	L. sativa	T	A	T	C	G	T
BM_GBS_276	ROM	L. sativa	Y	R	Y	A	A	C
BM_GBS_277	STM	L. sativa	T	A	T	C	R	Y
BM_GBS_278	BUT	L. sativa	C	G	C	A	A	C
BM_GBS_279	BUT	L. sativa	C	G	C	A	A	C
BM_GBS_280	LEF	L. sativa	T	A	T	C	G	T
BM_GBS_281	SER	L. serriola	T	A	T	C	G	T
BM_GBS_282	CRP	L. sativa	C	G	C	A	A	C
BM_GBS_283	LEF	L. sativa	Y	R	Y	C	G	T
BM_GBS_284	BUT	L. sativa	C	G	C	A	A	C
BM_GBS_285	LEF	L. sativa	C	G	C	A	A	C
BM_GBS_287	ROM	L. sativa	C	G	C	A	A	C
BM_GBS_288	LEF	L. sativa	C	G	C	A	A	C
BM_GBS_289	CRP	L. sativa	C	G	C	A	A	C
BM_GBS_290	BUT	L. sativa	C	G	C	A	A	C
BM_GBS_291	CRP	L. sativa	T	A	T	C	G	T
BM_GBS_292	CRP	L. sativa	T	A	T	C	G	T
BM_GBS_293	BUT	L. sativa	C	G	C	A	A	C
BM_GBS_294	CRP	L. sativa	T	A	T	C	G	T
BM_GBS_295	ROM	L. sativa	T	A	T	C	G	T
BM_GBS_298	LEF	L. sativa	C	G	C	A	A	C
BM_GBS_301	BUT	L. sativa	C	G	C	A	A	C
BM_GBS_303	CRP	L. sativa	T	A	T	C	G	T
BM_GBS_304	CRP	L. sativa	T	A	T	C	G	T
BM_GBS_305	CRP	L. sativa	T	A	T	C	G	T
BM_GBS_306	BUT	L. sativa	T	A	T	C	G	T
BM_GBS_307	LEF	L. sativa	T	A	T	C	G	T
BM_GBS_308	CRP	L. sativa	T	A	T	C	G	T
BM_GBS_309	ROM	L. sativa	C	G	C	A	A	C
BM_GBS_310	LEF	L. sativa	C	G	C	A	A	C
BM_GBS_311	ROM	L. sativa	T	A	T	C	G	T
BM_GBS_312	ROM	L. sativa	T	A	T	C	G	T
BM_GBS_313	LEF	L. sativa	T	A	T	C	G	T
BM_GBS_314	ROM	L. sativa	C	G	C	A	A	C
BM_GBS_315	ROM	L. sativa	C	G	C	A	A	C
BM_GBS_316	LEF	L. sativa	C	G	C	A	A	C
BM_GBS_317	LEF	L. sativa	T	A	T	C	G	T
BM_GBS_318	TRA	L. sativa	Y	R	Y	M	A	C
BM_GBS_319	LEF	L. sativa	C	G	C	A	A	C
BM_GBS_320	LEF	L. sativa	T	A	T	C	G	T
BM_GBS_321	ROM	L. sativa	C	G	C	A	A	C
BM_GBS_322	LEF	L. sativa	C	G	C	C	R	Y
BM_GBS_323	LEF	L. sativa	T	A	T	C	G	T
BM_GBS_324	LEF	L. sativa	T	A	T	C	G	T
BM_GBS_337	LEF	L. sativa	C	G	C	A	A	C
BM_GBS_338	LEF	L. sativa	C	G	C	A	A	C
BM_GBS_339	ROM	L. sativa	C	G	C	A	A	C
BM_GBS_340	LEF	L. sativa	C	G	C	A	A	C
BM_GBS_341	ROM	L. sativa	C	G	C	A	A	C
BM_GBS_343	LEF	L. sativa	T	A	T	C	G	T
BM_GBS_345	ROM	L. sativa	C	G	C	A	A	C
BM_GBS_346	ROM	L. sativa	Y	R	Y	M	G	T
BM_GBS_347	ROM	L. sativa	T	A	T	C	G	T
BM_GBS_348	LEF	L. sativa	C	G	C	A	A	C
BM_GBS_349	PRI	L. sativa	C	G	C	C	G	T	Primitive type
BM_GBS_350	LEF	L. sativa	C	G	C	A	A	C
BM_GBS_351	LEF	L. sativa	T	A	T	C	G	T
BM_GBS_352	ROM	L. sativa	C	G	C	A	A	C
BM_GBS_353	LEF	L. sativa	T	A	T	C	G	T
BM_GBS_354	STM	L. sativa	C	G	C	A	A	C
BM_GBS_355	ROM	L. sativa	Y	R	Y	M	R	Y
BM_GBS_356	ROM	L. sativa	T	A	T	C	G	T
BM_GBS_357	PRI	L. sativa	T	A	T	C	R	Y
BM_GBS_358	MX	L. sativa	T	A	T	C	G	T
BM_GBS_359	PRI	L. sativa	C	G	C	A	A	C
BM_GBS_360	ROM	L. sativa	C	G	C	A	A	C
BM_GBS_361	ROM	L. sativa	T	A	T	C	G	T
BM_GBS_362	LAT	L. sativa	Y	R	Y	M	R	Y
BM_GBS_363	LEF	L. sativa	T	A	T	C	G	T
BM_GBS_364	STM	L. sativa	C	G	C	A	A	C
BM_GBS_365	ROM	L. sativa	C	G	C	A	A	C
BM_GBS_366	TRA	L. sativa	T	A	T	C	G	T
BM_GBS_367	PRI	L. sativa	C	G	C	M	R	Y
BM_GBS_368	LEF	L. sativa	C	G	C	A	A	C
BM_GBS_369	LEF	L. sativa	C	G	C	C	A	C	Crossover between SNP locations: 50257104 and 50552408; 50552408 and 51509072
BM_GBS_371	BUT	L. sativa	C	G	C	A	A	C
BM_GBS_372	LEF	L. sativa	C	G	C	A	A	C
BM_GBS_373	BUT	L. sativa	C	G	C	A	A	C
BM_GBS_374	SER	L. serriola	C	G	C	C	G	T	Wild type
BM_GBS_375	ROM	L. sativa	C	G	C	A	A	C
BM_GBS_376	ROM	L. sativa	Y	R	Y	M	R	Y
BM_GBS_377	ROM	L. sativa	C	G	C	A	A	C
BM_GBS_378	ROM	L. sativa	C	G	C	A	A	C
BM_GBS_379	ROM	L. sativa	C	G	C	A	A	C
BM_GBS_380	ROM	L. sativa	C	G	C	A	A	C
BM_GBS_381	ROM	L. sativa	C	G	C	A	A	C
BM_GBS_382	ROM	L. sativa	C	G	C	A	A	C
BM_GBS_383	ROM	L. sativa	C	G	C	A	A	C
BM_GBS_384	ROM	L. sativa	C	G	C	A	A	C
BM_GBS_386	ROM	L. sativa	Y	R	Y	M	R	Y
BM_GBS_387	ROM	L. sativa	C	G	C	A	A	C
BM_GBS_388	LEF	L. sativa	C	G	C	C	A	C	Crossover between SNP locations: 50257104 and 50552408; 50552408 and 51509072
BM_GBS_389	MX	L. sativa	C	G	C	A	A	C
BM_GBS_390	BUT	L. sativa	C	G	C	A	A	C
BM_GBS_391	BUT	L. sativa	C	G	C	A	A	C
BM_GBS_393	LEF	L. sativa	C	G	C	A	A	C
BM_GBS_394	LEF	L. sativa	C	G	C	A	A	C
BM_GBS_395	BUT	L. sativa	C	G	C	A	A	C
BM_GBS_396	BUT	L. sativa	C	G	C	A	A	C
BM_GBS_397	BUT	L. sativa	T	A	T	C	G	T
BM_GBS_398	BUT	L. sativa	Y	R	Y	M	A	C
BM_GBS_399	BUT	L. sativa	T	A	T	C	G	T
BM_GBS_400	ROM	L. sativa	T	A	T	C	G	T
BM_GBS_402	BUT	L. sativa	C	G	C	A	A	C
BM_GBS_403	BUT	L. sativa	T	A	T	C	G	T
BM_GBS_404	BUT	L. sativa	C	G	C	A	A	C
BM_GBS_405	TRA	L. sativa	C	G	C	M	R	Y
BM_GBS_406	LEF	L. sativa	C	G	C	C	G	T	Leaf type
BM_GBS_407	LEF	L. sativa	C	G	C	C	A	C	Crossover between SNP locations: 50257104 and 50552408; 50552408 and 51509072
BM_GBS_408	PER	L. perennis	T	A	T	C	G	T
BM_GBS_410	BUT	L. sativa	C	G	C	A	A	C
BM_GBS_411	BUT	L. sativa	C	G	C	A	A	C
BM_GBS_412	BUT	L. sativa	C	G	C	A	A	C
BM_GBS_415	BUT	L. sativa	C	G	C	A	A	C
BM_GBS_416	BUT	L. sativa	C	G	C	A	A	C
BM_GBS_417	LEF	L. sativa	T	A	T	C	G	T
BM_GBS_418	ROM	L. sativa	T	A	T	C	G	T
BM_GBS_419	MX	L. sativa	T	A	T	C	G	T
BM_GBS_420	BUT	L. sativa	T	A	T	C	G	T
BM_GBS_421	BAT	L. sativa	C	G	C	A	A	C
BM_GBS_422	BUT	L. sativa	C	G	C	A	A	C
BM_GBS_423	LEF	L. sativa	C	G	C	A	A	C
BM_GBS_424	BUT	L. sativa	C	G	C	A	A	C
BM_GBS_425	BUT	L. sativa	T	A	T	C	G	T
BM_GBS_426	BUT	L. sativa	C	G	C	M	A	C
BM_GBS_427	BUT	L. sativa	C	G	C	A	A	C
BM_GBS_428	BUT	L. sativa	C	G	C	A	A	C
BM_GBS_430	BUT	L. sativa	T	A	T	C	G	T
BM_GBS_431	BUT	L. sativa	T	A	T	C	G	T
BM_GBS_432	ROM	L. sativa	T	A	T	C	G	T
BM_GBS_433	LEF	L. sativa	C	G	C	A	A	C
BM_GBS_434	BUT	L. sativa	T	A	T	C	G	T
BM_GBS_435	BAT	L. sativa	C	G	C	A	A	C
BM_GBS_436	LEF	L. sativa	C	G	C	M	A	C
BM_GBS_437	BUT	L. sativa	C	G	C	A	A	C
BM_GBS_439	MX	L. sativa	C	G	C	A	A	C
BM_GBS_441	MX	L. sativa	C	G	C	A	A	C
BM_GBS_442	BUT	L. sativa	C	G	C	A	A	C
BM_GBS_443	BUT	L. sativa	C	G	C	A	A	C
BM_GBS_444	MX	L. sativa	C	G	C	A	A	C
BM_GBS_445	ROM	L. sativa	C	G	C	A	A	C
BM_GBS_446	BUT	L. sativa	C	G	C	M	A	C
BM_GBS_447	ROM	L. sativa	C	G	C	A	A	C
BM_GBS_448	ROM	L. sativa	C	G	C	A	A	C
BM_GBS_449	LEF	L. sativa	T	A	T	C	G	T
BM_GBS_450	LEF	L. sativa	Y	R	Y	A	R	Y
BM_GBS_451	LEF	L. sativa	C	G	C	A	A	C
BM_GBS_453	BUT	L. sativa	C	G	C	A	A	C
BM_GBS_454	BUT	L. sativa	C	G	C	A	A	C
BM_GBS_455	ROM	L. sativa	C	G	C	A	A	C
BM_GBS_456	ROM	L. sativa	C	G	C	A	A	C
BM_GBS_457	ROM	L. sativa	C	G	C	A	A	C
BM_GBS_459	BUT	L. sativa	T	A	T	C	G	T
BM_GBS_460	ROM	L. sativa	C	G	C	A	A	C
BM_GBS_461	ROM	L. sativa	C	G	C	A	A	C
BM_GBS_462	ROM	L. sativa	C	G	C	A	A	C
BM_GBS_464	ROM	L. sativa	C	G	C	A	A	C
BM_GBS_465	ROM	L. sativa	C	G	C	A	A	C
BM_GBS_466	ROM	L. sativa	C	G	C	A	A	C
BM_GBS_468	ROM	L. sativa	C	G	C	A	A	C
BM_GBS_469	ROM	L. sativa	C	G	C	A	A	C
BM_GBS_470	ROM	L. sativa	C	G	C	A	A	C
BM_GBS_471	LEF	L. sativa	T	A	T	C	G	T
BM_GBS_472	BUT	L. sativa	C	G	C	A	A	C
BM_GBS_474	LEF	L. sativa	C	G	C	A	A	C
BM_GBS_475	ROM	L. sativa	C	G	C	A	A	C
BM_GBS_476	LOB	L.saligna	C	G	C	A	A	C
BM_GBS_477	ROM	L. sativa	C	G	C	A	A	C
BM_GBS_478	ROM	L. sativa	C	G	C	A	A	C
BM_GBS_479	SER	L. serriola	C	G	C	C	G	T	Wild type
BM_GBS_480	BUT	L. sativa	C	G	C	A	A	C
BM_GBS_481	LEF	L. sativa	C	G	C	A	A	C
BM_GBS_482	LEF	L. sativa	Y	R	Y	M	A	C
BM_GBS_484	BUT	L. sativa	C	G	C	A	A	C
BM_GBS_485	LEF	L. sativa	C	G	C	A	A	C
BM_GBS_486	BUT	L. sativa	T	A	T	C	G	T
BM_GBS_487	BUT	L. sativa	C	G	C	A	A	C
BM_GBS_489	BUT	L. sativa	T	A	T	C	G	T
BM_GBS_490	CRP	L. sativa	C	G	C	A	R	C
BM_GBS_491	ROM	L. sativa	C	G	C	A	A	C
BM_GBS_492	ROM	L. sativa	C	G	C	A	A	C
BM_GBS_493	BAT	L. sativa	T	A	T	C	G	T
BM_GBS_494	ROM	L. sativa	C	G	C	A	A	C
BM_GBS_495	BUT	L. sativa	C	G	C	A	A	C
BM_GBS_496	TRA	L. sativa	T	A	T	C	G	T
BM_GBS_497	BUT	L. sativa	C	G	C	A	A	C
BM_GBS_498	STM	L. sativa	C	G	C	C	A	C	Crossover between SNP locations: 50257104 and 50552408; 50552408 and 51509072
BM_GBS_499	SER	L. serriola	C	G	C	C	G	T	Wild type
BM_GBS_500	SER	L. serriola	C	G	C	C	G	T	Wild type
BM_GBS_501	SER	L. serriola	Y	R	Y	C	G	T	Wild type
BM_GBS_502	SER	L. serriola	C	G	C	C	G	T	Wild type
BM_GBS_503	LEF	L. sativa	T	A	T	C	G	T
BM_GBS_504	BUT	L. sativa	C	G	C	A	A	C
BM_GBS_505	BUT	L. sativa	C	G	C	A	A	C
BM_GBS_506	BUT	L. sativa	T	A	T	C	G	T
BM_GBS_507	CRP	L. sativa	C	G	C	A	A	C
BM_GBS_508	CRP	L. sativa	T	A	T	C	G	T
BM_GBS_509	CRP	L. sativa	T	A	T	C	G	T
BM_GBS_510	CRP	L. sativa	C	G	C	A	A	C
BM_GBS_511	ROM	L. sativa	C	G	C	A	A	C
BM_GBS_512	LEF	L. sativa	C	G	C	A	A	C
BM_GBS_513	LEF	L. sativa	T	A	T	C	G	T
BM_GBS_514	CRP	L. sativa	T	A	T	C	G	T
BM_GBS_515	STM	L. sativa	T	A	T	C	A	C	Crossover between SNP locations: 50552408 and 51509072
BM_GBS_516	CRP	L. sativa	C	G	C	A	A	C
BM_GBS_517	LEF	L. sativa	C	G	C	A	A	C
BM_GBS_518	CRP	L. sativa	T	A	T	C	G	T
BM_GBS_519	BUT	L. sativa	C	G	C	A	A	C
BM_GBS_520	ROM	L. sativa	C	G	C	A	A	C
BM_GBS_521	CRP	L. sativa	C	G	C	A	A	C
BM_GBS_522	LEF	L. sativa	T	A	T	C	G	T
BM_GBS_523	LEF	L. sativa	T	A	T	C	G	T
BM_GBS_524	BUT	L. sativa	C	G	C	A	A	C
