# Supplementary material for: Genome-wide association study of salt tolerance at the seed germination stage in lettuce
Source: PLoS One. 2024 Oct 18;19(10):e0308818. doi: 10.1371/journal.pone.0308818 (PMC11488735; doi:10.1371/journal.pone.0308818)
Supplement: S10 Table — (XLSX) [file pone.0308818.s014.xlsx]

## Sheet: Sheet1
S10 Table. Seven L. serriola accession genotypes at the six significant SNP loci on chromosome 7.
	SNP Loci
Custom ID	50257083	50257096	50257104	50552408	51509072	51616430	Accession name	Species	Origin
BM_GBS_281	T	A	T	C	G	T	UC96US23	L. serriola	unknown
BM_GBS_374	C	G	C	C	G	T	Himachal Pradesh	L. serriola	India
BM_GBS_479	C	G	C	C	G	T	WP 156	L. serriola	Greece
BM_GBS_499	C	G	C	C	G	T	WP 179	L. serriola	Turkey
BM_GBS_500	C	G	C	C	G	T	WP 184	L. serriola	Turkey
BM_GBS_501	Y	R	Y	C	G	T	WP 187	L. serriola	Turkey
BM_GBS_502	C	G	C	C	G	T	WP 211A	L. serriola	Turkey
Below are 262 and 138 accessions with major and minor alleles, respectively in all six SNP loci
262 accessions	C	G	C	A	A	C	Major alleles
138 accessions	T	A	T	C	G	T	Minor alleles
